# Supplementary material for: Endothelial angiogenesis is directed by RUNX1T1-regulated VEGFA, BMP4 and TGF-β2 expression
Source: PLoS One. 2017 Jun 22;12(6):e0179758. doi: 10.1371/journal.pone.0179758 (PMC5481149; doi:10.1371/journal.pone.0179758)
Supplement: S1 Table — (XLS) [file pone.0179758.s003.xls]

## Sheet: S1 Table
Supplementary Table 1: The primer sequences for recombination and genotyping.
Recombination probes	Primer sequence	Tm (℃)	Product size (base pairs)	Condition	Description
Runx1t1-13726-AU2	5'-ATAGCGGCCGCAGTAGCTGTTAGTCATGTGGTG-3'	70	472	forward	for retrieving the Runx1t1 genomic DNA
Runx1t1-14198-BD2	5'-ATAAAGCTTATCTTAAGCTGTCCTGGAACTCACTTTG-3'	65		reverse	for retrieving the Runx1t1 genomic DNA
Runx1t1- 18998-CU	5'-ATAGTCGACCTAAGGCATAAAGCAAGAAAC-3	64	419	forward	for inserting the first loxP site and neo cassette
Runx1t1-19417-DD2	5'-ATAGGATCCTGGCCTGTCCTGTTAGTTACAAG-3'	65		reverse	for inserting the first loxP site and neo cassette
Runx1t1-19418-EU2	5'-ATAGAATTCACACATTCCACATAAAG-3‘	56	439	forward	for inserting the first loxP site and neo cassette
Runx1t1-19857-FD	5'-ATAGCGGCCGCAGACTTTTGTCATCCATGCAG-3	65		reverse	for inserting the first loxP site and neo cassette
Runx1t1-22468-GU	5'-ATAGTCGACAGCAATTTCTATATCTCCAGC-3'	63	350	forward	for inserting the second loxP site
Runx1t1-22818-HD2	5'-ATAGGATCCTCATTAATGTAACAAAAACACTC-3'	61		reverse	for inserting the second loxP site
Runx1t1-22819-IU2	5'-ATAGAATTCAGTTAATCTGAGTGCTCATTTTC-3'	63	454	forward	for inserting the second loxP site
Runx1t1-23273-JD	5'-ATAGCGGCCGCAATGGAAACCTTGTGGGATTC-3	70		reverse	for inserting the second loxP site
Runx1t1-34329-YU2	5'-ATAAAGCTTGGTGCATATGGTCTGACATG-3'	66	441	forward	for retrieving the Runx1t1 genomic DNA
Runx1t1-34770-ZD2	5'-ATAACTAGTCCTCCTTGGCTACCTAAAG-3	60		reverse	for retrieving the Runx1t1 genomic DNA
Genotyping primers	Primer sequence	Tm (℃)	Product size (base pairs)	condition	Description
Runx1t1_P1	5'-CTGAGTGGCTACATGGGAGAAA-3'	59.4		forward
Runx1t1_P2	5'-TGGCATTGAGCAGGCATCTT-3'	61.4	388	reverse	for genotyping
Runx1t1_P3	5'-CAGCAACAACTGTAATATGTGGCTAT-3'	60.2	532	reverse	for genotyping
