# Supplementary material for: Endothelial angiogenesis is directed by RUNX1T1-regulated VEGFA, BMP4 and TGF-β2 expression
Source: PLoS One. 2017 Jun 22;12(6):e0179758. doi: 10.1371/journal.pone.0179758 (PMC5481149; doi:10.1371/journal.pone.0179758)
Supplement: S2 Table — (XLS) [file pone.0179758.s004.xls]

## Sheet: S2 Table
Supplementary Table 2: The Antibody list.
Antibody name	Brand	Catlog Number (Clone number)	Species	Host	Ratio	Condition	Temperature	Experiment
Alexa Fluor 488-conjugated CD144	eBioscience	53-1449-41(16B1)	Human	Mouse	1/75	1 hour	Room Temperature	Flow cytomatry
PE-conjugated CD309(VEGFR2)	BioLegend	359903(7D4-6)	Human	Mouse	1/75	1 hour	Room Temperature	Flow cytomatry
FITC-conjugated CD31	eBioscience	11-0319-41(WM59)	Human	Mouse	1/75	1 hour	Room Temperature	Flow cytomatry
APC-conjugated CD34	eBioscience	17-0349-41 (4H11)	Human	Mouse	1/75	1 hour	Room Temperature	Flow cytomatry
FITC-conjugated CD34	eBioscience	11-0341-81(RAM34)	Mouse	Rat	1/75	1 hour	Room Temperature	Flow cytomatry
PE-Cyanine 7-conjugated CD31(PECAM-1)	eBioscience	25-0311-81 (390)	Mouse	Rat	1/75	1 hour	Room Temperature	Flow cytomatry
PerCP-Cyanine5.5-conjugated CD14	eBioscience	45-0141-80 (Sa2-8)	Mouse	Rat	1/75	1 hour	Room Temperature	Flow cytomatry
APC-conjugated CD133	eBioscience	17-1331-81 (13A4)	Mouse	Rat	1/75	1 hour	Room Temperature	Flow cytomatry
PE-conjugated CD309(VEGFR2)	eBioscience	12-5821-81 (Avas12a1)	Mouse	Rat	1/75	1 hour	Room Temperature	Flow cytomatry
Anti-RUNX1T1/ETO	abcam	ab124269	Human/Mouse	Rabbit	1/500	overnight	4℃	Western blot assay
Anti-RUNX1T1	Origene	TA347279	Human	Rabbit	1/1000	overnight	4℃	Western blot assay
Anti-VEGFA	abcam	ab46154	Human/Mouse	Rabbit	1mg/ml	overnight	4℃	Western blot assay
Anti-BMP4	abcam	ab39973	Human/Mouse	Rabbit	1mg/ml	overnight	4℃	Western blot assay
Anti-TGF beta 2	abcam	ab36495	Human/Mouse	Mouse	1/1000	overnight	4℃	Western blot assay
Anti-GAPDH	Cell signaling	2118s	Human/Mouse	Mouse	1/1000	overnight	4℃	Western blot assay
Anti-beta actin	Bioworld Tech	BS6007M	Human/Mouse	Mouse	1/1000	overnight	4℃	Western blot assay
Peroxidase-conjugated AffiniPure Goat Anti Rabbit IgG (H+L)	Jackson ImmunoResearch	111-035-144	Rabbit	Goat	1/1000	1 hour	Room Temperature	Western blot assay
Peroxidase-conjugated AffiniPure Goat Anti mouse IgG (H+L)	Jackson ImmunoResearch	111-005-035	Mouse	Goat	1/1000	1 hour	Room Temperature	Western blot assay
Anti-BMP4 nAb	R&D system	MAB757-100	Human	Mouse	3mg/ml	6 hours	37℃	Neutralization assay
Anti- TGF beta 2 nAb	R&D system	AB-12-NA	Human	Rabbit	1.5mg/ml	6 hours	37℃	Neutralization assay
Avastin	Roche	00874-1-CTN-01	Human	humanized antibody	4mg/ml	6 hours	37℃	Neutralization assay
Normal Goat IgG control	R&D system	AB-108C	Human	Goat	4mg/ml	6 hours	37℃	Neutralization assay
