# Supplementary material for: Endothelial angiogenesis is directed by RUNX1T1-regulated VEGFA, BMP4 and TGF-β2 expression
Source: PLoS One. 2017 Jun 22;12(6):e0179758. doi: 10.1371/journal.pone.0179758 (PMC5481149; doi:10.1371/journal.pone.0179758)
Supplement: S3 Table — (XLS) [file pone.0179758.s005.xls]

## Sheet: S3 Table
Supplementary Table 3: The down-regulated genes in shRUNX1T1-ECFC cells compared with vector control cells (1.5 folds).
Array Probe	UniGene ID	Gene Title	Gene Symbol	Chromosomal Location	Fold Change
202657_s_at	Hs.591569	SERTA domain containing 2	SERTAD2	chr2p14	9.53043
230121_at	Hs.446946	chromosome 1 open reading frame 133	C1orf133	chr1q32.2	8.32881
1553764_a_at	Hs.655832	jub, ajuba homolog (Xenopus laevis)	JUB	chr14q11.2	8.18637
229242_at	Hs.23349	---	---	---	7.46331
210118_s_at	Hs.1722	interleukin 1, alpha	IL1A	chr2q14	7.17007
213146_at	Hs.223678	lysine (K)-specific demethylase 6B	KDM6B	chr17p13.1	6.49725
221530_s_at	Hs.177841	basic helix-loop-helix family, member e41	BHLHE41	chr12p11.23-p12.1	6.31269
208180_s_at	Hs.591790	histone cluster 1, H4h	HIST1H4H	chr6p21.3	6.26548
207147_at	Hs.419	distal-less homeobox 2	DLX2	chr2q32	6.06392
235661_at	Hs.649101	---	---	---	5.74058
219284_at	Hs.29169	HSPB (heat shock 27kDa) associated protein 1	HSPBAP1	chr3q21.1	5.72113
1553192_at	Hs.675132	zinc finger protein 441	ZNF441	chr19p13.2	5.54753
210512_s_at	Hs.73793	vascular endothelial growth factor A	VEGFA	chr6p12	5.52978
207219_at	Hs.133034	zinc finger protein 643	ZNF643	chr1p34.2	5.40749
229095_s_at	Hs.535619	LIM and senescent cell antigen-like domains 3 /// LIMS3-LOC440895 read-through /// LIM and senescent cell antigen-like domains 3-like	LIMS3 /// LIMS3-LOC440895 /// LOC440895	chr2q13	5.18634
206652_at	Hs.530988	zinc finger, MYM-type 5	ZMYM5	chr13q12	5.12994
214138_at	Hs.522399	zinc finger protein 79	ZNF79	chr9q34	4.92052
224058_s_at	Hs.652484	hydroxysteroid (17-beta) dehydrogenase 7 pseudogene 2	HSD17B7P2	chr10p11.1	4.85408
206744_s_at	Hs.530988	zinc finger, MYM-type 5	ZMYM5	chr13q12	4.75905
230302_at	Hs.264606	---	---	---	4.73189
214185_at	Hs.709204	KH domain containing, RNA binding, signal transduction associated 1	KHDRBS1	chr1p32	4.67819
1553322_s_at	Hs.655331	TEA domain family member 1 (SV40 transcriptional enhancer factor)	TEAD1	chr11p15.2	4.60942
232060_at	Hs.654491	receptor tyrosine kinase-like orphan receptor 1	ROR1	chr1p32-p31	4.58091
1552739_s_at	Hs.201921	suppression of tumorigenicity 7 like	ST7L	chr1p13.2	4.52616
225807_at	Hs.655832	jub, ajuba homolog (Xenopus laevis)	JUB	chr14q11.2	4.50252
229228_at	Hs.437075	cAMP responsive element binding protein 5	CREB5	chr7p15.1	4.38618
219239_s_at	Hs.591650	zinc finger protein 654	ZNF654	chr3p11.1	4.38029
1560019_at	Hs.659053	hypothetical LOC84777	MGC11082	chr18p11.31	4.37376
211124_s_at	Hs.1048	KIT ligand	KITLG	chr12q22	4.36574
238810_at	Hs.136829	regulatory factor X, 3 (influences HLA class II expression)	RFX3	chr9p24.2	4.25317
239751_at	Hs.635013	---	---	---	4.21998
223974_at	Hs.659053	hypothetical LOC84777	MGC11082	chr18p11.31	4.2179
229727_x_at	Hs.144372	family with sequence similarity 148, member B	FAM148B	chr15q22.2	4.17992
1554966_a_at	Hs.104672	filamin A interacting protein 1-like	FILIP1L	chr3q12.1	4.1507
214464_at	Hs.35433	CDC42 binding protein kinase alpha (DMPK-like)	CDC42BPA	chr1q42.11	4.13099
205251_at	Hs.58756	period homolog 2 (Drosophila)	PER2	chr2q37.3	4.09664
202684_s_at	Hs.592347	RNA (guanine-7-) methyltransferase	RNMT	chr18p11.22-p11.23	4.05048
233112_at	Hs.675456	---	---	---	4.01806
201008_s_at	Hs.715525	thioredoxin interacting protein	TXNIP	chr1q21.1	4.01094
220370_s_at	Hs.464243	ubiquitin specific peptidase 36	USP36	chr17q25.3	3.90289
229778_at	Hs.130692	chromosome 12 open reading frame 39	C12orf39	chr12p12.1	3.88311
239828_at	Hs.486169	adenylate kinase domain containing 1	AKD1	chr6q21	3.86034
219826_at	Hs.710285	zinc finger protein 419	ZNF419	chr19q13.43	3.84071
205443_at	Hs.179312	small nuclear RNA activating complex, polypeptide 1, 43kDa	SNAPC1	chr14q22	3.79907
1552760_at	Hs.196054	histone deacetylase 9	HDAC9	chr7p21.1	3.78325
223632_s_at	Hs.663621	brevican	BCAN	chr1q31	3.78315
234733_s_at	Hs.509229	Fanconi anemia, complementation group M	FANCM	chr14q21.2	3.73973
239814_at	Hs.635013	---	---	---	3.72178
209908_s_at	Hs.133379	transforming growth factor, beta 2	TGFB2	chr1q41	3.66668
214455_at	Hs.658713	histone cluster 1, H2bc	HIST1H2BC	chr6p21.3	3.65658
219270_at	Hs.155569	ChaC, cation transport regulator homolog 1 (E. coli)	CHAC1	chr15q15.1	3.65594
1555788_a_at	Hs.516826	tribbles homolog 3 (Drosophila)	TRIB3	chr20p13-p12.2	3.56653
240983_s_at	Hs.274873	cysteinyl-tRNA synthetase	CARS	chr11p15.5	3.5131
224559_at	---	metastasis associated lung adenocarcinoma transcript 1 (non-protein coding)	MALAT1	chr11q13.1	3.47862
238756_at	Hs.20575	Growth arrest-specific 2 like 3	GAS2L3	chr12q23.1	3.46773
242893_at	---	---	---	---	3.43983
227755_at	Hs.718475	---	---	---	3.36548
230753_at	Hs.11594	protein associated with topoisomerase II homolog 2 (yeast)	PATL2	chr15q21.1	3.34757
206932_at	Hs.47357	cholesterol 25-hydroxylase	CH25H	chr10q23	3.33955
213649_at	Hs.309090	splicing factor, arginine/serine-rich 7, 35kDa	SFRS7	chr2p22.1	3.32988
230968_at	Hs.444785	---	---	---	3.32416
234393_at	Hs.196054	histone deacetylase 9	HDAC9	chr7p21.1	3.31306
209304_x_at	Hs.110571	growth arrest and DNA-damage-inducible, beta	GADD45B	chr19p13.3	3.29271
31637_s_at	Hs.724	nuclear receptor subfamily 1, group D, member 1 /// thyroid hormone receptor, alpha (erythroblastic leukemia viral (v-erb-a) oncogene homolog, avian)	NR1D1 /// THRA	chr17q11.2	3.29255
204760_s_at	Hs.724	nuclear receptor subfamily 1, group D, member 1 /// thyroid hormone receptor, alpha (erythroblastic leukemia viral (v-erb-a) oncogene homolog, avian)	NR1D1 /// THRA	chr17q11.2	3.27616
238466_at	Hs.531632	---	---	---	3.27568
230815_at	Hs.601256	similar to KIF27C	LOC389765	chr9q21.33	3.27077
226117_at	Hs.310640	TRAF-interacting protein with forkhead-associated domain	TIFA	chr4q25	3.2615
214522_x_at	Hs.532144	histone cluster 1, H2ad /// histone cluster 1, H3d	HIST1H2AD /// HIST1H3D	chr6p21.3	3.24645
1554980_a_at	Hs.460	activating transcription factor 3	ATF3	chr1q32.3	3.23594
215785_s_at	Hs.519702	cytoplasmic FMR1 interacting protein 2	CYFIP2	chr5q33.3	3.2351
238919_at	Hs.656886	---	---	---	3.2017
207029_at	Hs.1048	KIT ligand	KITLG	chr12q22	3.1958
222728_s_at	Hs.355750	TATA box binding protein (TBP)-associated factor, RNA polymerase I, D, 41kDa	TAF1D	chr11q21	3.18629
206877_at	Hs.468908	MAX dimerization protein 1	MXD1	chr2p13-p12	3.16346
204472_at	Hs.654463	GTP binding protein overexpressed in skeletal muscle	GEM	chr8q13-q21	3.15843
211582_x_at	Hs.436066	leukocyte specific transcript 1	LST1	chr6p21.3	3.13295
214472_at	Hs.532144	histone cluster 1, H2ad /// histone cluster 1, H3d	HIST1H2AD /// HIST1H3D	chr6p21.3	3.11475
209305_s_at	Hs.110571	growth arrest and DNA-damage-inducible, beta	GADD45B	chr19p13.3	3.09388
1552758_at	Hs.196054	histone deacetylase 9	HDAC9	chr7p21.1	3.08875
207574_s_at	Hs.110571	growth arrest and DNA-damage-inducible, beta	GADD45B	chr19p13.3	3.08847
203823_at	Hs.494875	regulator of G-protein signaling 3	RGS3	chr9q32	3.08773
239914_at	Hs.657877	---	---	---	3.07578
1559322_at	Hs.706850	hypothetical protein LOC727916	LOC727916	chr6q12	3.06281
1561759_at	Hs.709491	Hypothetical LOC645513	LOC645513	chr4q26-q27	3.05945
205290_s_at	Hs.73853	bone morphogenetic protein 2	BMP2	chr20p12	3.05839
207156_at	Hs.51011	histone cluster 1, H2ag	HIST1H2AG	chr6p22.1	3.05026
214016_s_at	Hs.355934	splicing factor proline/glutamine-rich (polypyrimidine tract binding protein associated)	SFPQ	chr1p34.3	3.04354
225806_at	Hs.655832	jub, ajuba homolog (Xenopus laevis)	JUB	chr14q11.2	3.02698
235022_at	Hs.13034	chromosome 18 open reading frame 19	C18orf19	chr18p11.21	3.00824
206237_s_at	Hs.453951	neuregulin 1	NRG1	chr8p12	2.99973
227236_at	Hs.310458	tetraspanin 2	TSPAN2	chr1p13.2	2.99724
242843_at	Hs.516904	Brevican	BCAN	chr1q31	2.99453
217127_at	Hs.19904	cystathionase (cystathionine gamma-lyase)	CTH	chr1p31.1	2.97585
235456_at	Hs.130853	---	---	---	2.95987
208173_at	Hs.93177	interferon, beta 1, fibroblast	IFNB1	chr9p21	2.94141
225283_at	Hs.6093	arrestin domain containing 4	ARRDC4	chr15q26.3	2.93125
221211_s_at	Hs.222802	chromosome 21 open reading frame 7	C21orf7	chr21q22.3	2.92102
214196_s_at	Hs.523454	tripeptidyl peptidase I	TPP1	chr11p15	2.91175
219837_s_at	Hs.13872	cytokine-like 1	CYTL1	chr4p16-p15	2.90854
1558404_at	Hs.515383	Hypothetical protein LOC644242	LOC644242	chr1p12	2.90577
1555366_at	Hs.623961	nervous system abundant protein 11	NSAP11	chr8p22	2.90267
244774_at	Hs.102471	phosphatase and actin regulator 2	PHACTR2	chr6q24.2	2.90224
218145_at	Hs.516826	tribbles homolog 3 (Drosophila)	TRIB3	chr20p13-p12.2	2.89036
205931_s_at	Hs.437075	cAMP responsive element binding protein 5	CREB5	chr7p15.1	2.88886
204686_at	Hs.471508	insulin receptor substrate 1	IRS1	chr2q36	2.88852
207402_at	Hs.156169	zinc finger protein 132	ZNF132	chr19q13.4	2.882
235709_at	Hs.20575	growth arrest-specific 2 like 3	GAS2L3	chr12q23.1	2.88045
203821_at	Hs.799	heparin-binding EGF-like growth factor	HBEGF	chr5q23	2.87964
206085_s_at	Hs.19904	cystathionase (cystathionine gamma-lyase)	CTH	chr1p31.1	2.87888
223655_at	Hs.631727	CD163 molecule-like 1	CD163L1	chr12p13.3	2.87294
204840_s_at	Hs.567367	early endosome antigen 1	EEA1	chr12q22	2.86678
242218_at	Hs.696032	peroxisome proliferator-activated receptor delta	PPARD	chr6p21.2-p21.1	2.86573
205047_s_at	Hs.489207	asparagine synthetase	ASNS	chr7q21.3	2.86428
235939_at	Hs.633186	---	---	---	2.86183
239669_at	Hs.672883	---	---	---	2.86183
1562608_at	Hs.685022	---	---	---	2.85885
232035_at	Hs.591790	histone cluster 1, H4h	HIST1H4H	chr6p21.3	2.84645
235780_at	Hs.487325	protein kinase, cAMP-dependent, catalytic, beta	PRKACB	chr1p36.1	2.84645
242711_x_at	Hs.509229	Fanconi anemia, complementation group M	FANCM	chr14q21.2	2.84261
205288_at	Hs.127411	CDC14 cell division cycle 14 homolog A (S. cerevisiae)	CDC14A	chr1p21	2.8365
226181_at	Hs.34851	tubulin, epsilon 1	TUBE1	chr6q21	2.82562
219248_at	Hs.468254	THUMP domain containing 2	THUMPD2	chr2p22.1|2p22-p21	2.81914
1557558_s_at	Hs.659751	similar to hCG2033298	LOC100129196	chr1p35.2	2.81882
1552917_at	Hs.406745	interleukin 29 (interferon, lambda 1)	IL29	chr19q13.13	2.81052
232010_at	Hs.591707	follistatin-like 5	FSTL5	chr4q32.3	2.79552
217996_at	Hs.602085	pleckstrin homology-like domain, family A, member 1	PHLDA1	chr12q15	2.78275
210910_s_at	Hs.488877	POM (POM121 homolog, rat) and ZP3 fusion	POMZP3	chr7q11.23	2.77906
235191_at	Hs.565253	Hypothetical LOC148189	LOC148189	chr19q12	2.77165
207071_s_at	Hs.567229	aconitase 1, soluble	ACO1	chr9p22-q32|9p21.1	2.77062
223196_s_at	Hs.469543	sestrin 2	SESN2	chr1p35.3	2.76869
221580_s_at	Hs.355750	TATA box binding protein (TBP)-associated factor, RNA polymerase I, D, 41kDa	TAF1D	chr11q21	2.76238
202301_s_at	Hs.432996	arginine/serine-rich coiled-coil 2	RSRC2	chr12q24.31	2.75912
222771_s_at	Hs.6638	myelin expression factor 2	MYEF2	chr15q21.1	2.74508
1554447_at	Hs.648316	alanyl-tRNA synthetase domain containing 1 pseudogene	LOC554203	chrXq13.2	2.74043
209639_s_at	Hs.527061	regulator of G-protein signaling 12	RGS12	chr4p16.3	2.73961
239486_at	Hs.599944	---	---	---	2.73163
223773_s_at	Hs.718565	small nucleolar RNA host gene 12 (non-protein coding)	SNHG12	chr1p35.3	2.73115
1554614_a_at	Hs.718552	polypyrimidine tract binding protein 2	PTBP2	chr1p22.1-p21.3	2.72712
228736_at	Hs.480101	helicase, POLQ-like	HELQ	chr4q21.23	2.72078
204148_s_at	Hs.656137	POM (POM121 homolog, rat) and ZP3 fusion /// zona pellucida glycoprotein 3 (sperm receptor)	POMZP3 /// ZP3	chr7q11.23	2.71669
1553193_at	Hs.675132	zinc finger protein 441	ZNF441	chr19p13.2	2.70986
202014_at	Hs.631593	protein phosphatase 1, regulatory (inhibitor) subunit 15A	PPP1R15A	chr19q13.2	2.70714
209383_at	Hs.438863	DNA-damage-inducible transcript 3 /// nuclear receptor subfamily 1, group H, member 3	DDIT3 /// NR1H3	chr11p11.2 /// chr12q13.1-q13.2	2.70221
231412_at	Hs.651324	hypothetical gene supported by BX538329	DKFZp686L14188	chr8q21.3	2.69051
220000_at	Hs.310333	sialic acid binding Ig-like lectin 5	SIGLEC5	chr19q13.3	2.68525
227943_at	---	---	---	---	2.6809
1557701_s_at	Hs.655467	polymerase (DNA directed), eta	POLH	chr6p21.1	2.67665
209750_at	Hs.37288	nuclear receptor subfamily 1, group D, member 2	NR1D2	chr3p24.2	2.67619
214769_at	Hs.495674	chloride channel 4	CLCN4	chrXp22.3	2.67405
205386_s_at	Hs.484551	Mdm2 p53 binding protein homolog (mouse)	MDM2	chr12q14.3-q15	2.67182
221085_at	Hs.241382	tumor necrosis factor (ligand) superfamily, member 15	TNFSF15	chr9q32	2.66826
242340_at	Hs.603121	---	---	---	2.66655
38037_at	Hs.799	heparin-binding EGF-like growth factor	HBEGF	chr5q23	2.66086
204135_at	Hs.104672	filamin A interacting protein 1-like	FILIP1L	chr3q12.1	2.65962
225698_at	Hs.12082	chromosome 5 open reading frame 26	C5orf26	chr5q21-q22	2.65869
236928_at	Hs.665787	---	---	---	2.65636
225212_at	Hs.5476	solute carrier family 25 (mitochondrial carrier; phosphate carrier), member 25	SLC25A25	chr9q34.11	2.65092
203409_at	Hs.700338	damage-specific DNA binding protein 2, 48kDa	DDB2	chr11p12-p11	2.65029
224367_at	Hs.398989	brain expressed X-linked 2	BEX2	chrXq22	2.63539
209909_s_at	Hs.133379	transforming growth factor, beta 2	TGFB2	chr1q41	2.62891
223774_at	Hs.718565	small nucleolar RNA host gene 12 (non-protein coding)	SNHG12	chr1p35.3	2.62452
223633_s_at	Hs.663621	brevican	BCAN	chr1q31	2.61217
228846_at	Hs.468908	MAX dimerization protein 1	MXD1	chr2p13-p12	2.60716
236313_at	Hs.72901	cyclin-dependent kinase inhibitor 2B (p15, inhibits CDK4)	CDKN2B	chr9p21	2.60507
233141_s_at	Hs.201921	suppression of tumorigenicity 7 like	ST7L	chr1p13.2	2.60353
235116_at	Hs.531251	TNF receptor-associated factor 1	TRAF1	chr9q33-q34	2.60062
244600_at	---	---	---	---	2.59984
1559455_at	Hs.718644	---	---	---	2.59821
226337_at	Hs.183702	golgin, RAB6-interacting	GORAB	chr1q24.2	2.59451
202672_s_at	Hs.460	activating transcription factor 3	ATF3	chr1q32.3	2.58822
214095_at	Hs.719098	serine hydroxymethyltransferase 2 (mitochondrial)	SHMT2	chr12q12-q14	2.58287
241348_at	Hs.591650	zinc finger protein 654	ZNF654	chr3p11.1	2.58158
207339_s_at	Hs.376208	lymphotoxin beta (TNF superfamily, member 3)	LTB	chr6p21.3	2.57117
213922_at	Hs.659846	tau tubulin kinase 2	TTBK2	chr15q15.2	2.57034
225842_at	Hs.602085	pleckstrin homology-like domain, family A, member 1	PHLDA1	chr12q15	2.57032
237016_at	Hs.520101	transmembrane protein 217	TMEM217	chr6p21.2	2.56732
236278_at	Hs.586261	---	---	---	2.56531
217966_s_at	Hs.518662	family with sequence similarity 129, member A	FAM129A	chr1q25	2.56479
227270_at	Hs.399980	hypothetical protein LOC285550	LOC285550	chr4p15.32	2.56366
206675_s_at	Hs.581632	SKI-like oncogene	SKIL	chr3q26	2.55924
220987_s_at	Hs.131180	chromosome 11 open reading frame 17 /// NUAK family, SNF1-like kinase, 2	C11orf17 /// NUAK2	chr11p15.3 /// chr1q32.1	2.55293
211832_s_at	Hs.484551	Mdm2 p53 binding protein homolog (mouse)	MDM2	chr12q14.3-q15	2.55187
215743_at	Hs.60339	N-myristoyltransferase 2	NMT2	chr10p13	2.55187
216486_x_at	Hs.522399	zinc finger protein 79	ZNF79	chr9q34	2.55176
235181_at	Hs.204619	chromosome 2 open reading frame 60	C2orf60	chr2q33.1	2.55087
214437_s_at	Hs.719098	serine hydroxymethyltransferase 2 (mitochondrial)	SHMT2	chr12q12-q14	2.54577
201397_at	Hs.487296	phosphoglycerate dehydrogenase	PHGDH	chr1p12	2.54302
206098_at	Hs.654596	zinc finger and BTB domain containing 6	ZBTB6	chr9q33.2	2.5415
203158_s_at	Hs.116448	glutaminase	GLS	chr2q32-q34	2.53757
236402_at	Hs.600998	---	---	---	2.52918
216902_s_at	Hs.460078	RRN3 RNA polymerase I transcription factor homolog (S. cerevisiae) pseudogene /// RRN3 RNA polymerase I transcription factor homolog (S. cerevisiae) pseudogene /// RRN3 RNA polymerase I transcription factor homolog (S. cerevisiae)	LOC653390 /// LOC730092 /// RRN3	chr16p11.2 /// chr16p12 /// chr16p12.2	2.52535
1558290_a_at	Hs.133107	Pvt1 oncogene (non-protein coding)	PVT1	chr8q24	2.52272
204566_at	Hs.591184	protein phosphatase 1D magnesium-dependent, delta isoform	PPM1D	chr17q23.2	2.52217
228962_at	Hs.117545	phosphodiesterase 4D, cAMP-specific (phosphodiesterase E3 dunce homolog, Drosophila)	PDE4D	chr5q12	2.5212
214096_s_at	Hs.719098	serine hydroxymethyltransferase 2 (mitochondrial)	SHMT2	chr12q12-q14	2.5159
229096_at	Hs.535619	LIM and senescent cell antigen-like domains 3 /// LIMS3-LOC440895 read-through /// LIM and senescent cell antigen-like domains 3-like	LIMS3 /// LIMS3-LOC440895 /// LOC440895	chr2q13	2.51464
230650_at	Hs.152460	---	---	---	2.5146
209693_at	Hs.601562	astrotactin 2	ASTN2	chr9q33.1	2.51444
201009_s_at	Hs.715525	thioredoxin interacting protein	TXNIP	chr1q21.1	2.51385
228033_at	Hs.416375	E2F transcription factor 7	E2F7	chr12q21.2	2.51199
207117_at	Hs.250693	zinc finger protein 117	ZNF117	chr7q11.21	2.50195
205543_at	Hs.135554	heat shock 70kDa protein 4-like	HSPA4L	chr4q28	2.49909
232978_at	Hs.679506	---	---	---	2.49179
224567_x_at	Hs.642877	metastasis associated lung adenocarcinoma transcript 1 (non-protein coding)	MALAT1	chr11q13.1	2.49111
202302_s_at	Hs.432996	arginine/serine-rich coiled-coil 2	RSRC2	chr12q24.31	2.48848
203725_at	Hs.80409	growth arrest and DNA-damage-inducible, alpha	GADD45A	chr1p31.2-p31.1	2.48654
227749_at	Hs.147381	---	---	---	2.48441
223195_s_at	Hs.469543	sestrin 2	SESN2	chr1p35.3	2.48308
214638_s_at	Hs.591241	cyclin T2	CCNT2	chr2q21.3	2.48293
212602_at	Hs.480116	WD repeat and FYVE domain containing 3	WDFY3	chr4q21.23	2.47948
218683_at	Hs.718552	polypyrimidine tract binding protein 2	PTBP2	chr1p22.1-p21.3	2.47621
242918_at	Hs.319334	Nuclear autoantigenic sperm protein (histone-binding)	NASP	chr1p34.1	2.47485
203927_at	Hs.458276	nuclear factor of kappa light polypeptide gene enhancer in B-cells inhibitor, epsilon	NFKBIE	chr6p21.1	2.4729
1553798_a_at	Hs.660029	F-box and leucine-rich repeat protein 13	FBXL13	chr7q22.1	2.4711
205289_at	Hs.73853	bone morphogenetic protein 2	BMP2	chr20p12	2.46569
206765_at	Hs.1547	potassium inwardly-rectifying channel, subfamily J, member 2	KCNJ2	chr17q23.1-q24.2	2.4619
215623_x_at	Hs.58992	structural maintenance of chromosomes 4	SMC4	chr3q26.1	2.46164
240262_at	---	---	---	---	2.45461
211022_s_at	Hs.533526	alpha thalassemia/mental retardation syndrome X-linked (RAD54 homolog, S. cerevisiae)	ATRX	chrXq13.1-q21.1	2.45399
226584_s_at	Hs.574822	family with sequence similarity 110, member A	FAM110A	chr20p13	2.45218
241060_x_at	---	---	---	---	2.44913
207198_s_at	Hs.597715	LIM and senescent cell antigen-like domains 1	LIMS1	chr2q12.3	2.44728
214195_at	Hs.523454	tripeptidyl peptidase I	TPP1	chr11p15	2.44638
227301_at	Hs.488399	chaperonin containing TCP1, subunit 6 (zeta) pseudogene 1	CCT6P1	chr7q11.21	2.44168
226534_at	Hs.1048	KIT ligand	KITLG	chr12q22	2.43384
1554141_s_at	Hs.49421	WD repeat domain 78	WDR78	chr1p31.3	2.4282
242542_at	Hs.667077	---	---	---	2.42666
232641_at	Hs.591388	zinc finger protein 596	ZNF596	chr8p23.3	2.4204
232112_at	Hs.709811	Ral GEF with PH domain and SH3 binding motif 2	RALGPS2	chr1q25.2	2.41733
243124_at	Hs.696420	---	---	---	2.41723
225671_at	Hs.567664	spinster homolog 2 (Drosophila)	SPNS2	chr17p13.2	2.41528
202656_s_at	Hs.591569	SERTA domain containing 2	SERTAD2	chr2p14	2.414
37028_at	Hs.631593	protein phosphatase 1, regulatory (inhibitor) subunit 15A	PPP1R15A	chr19q13.2	2.41042
220954_s_at	Hs.632314	paired immunoglobin-like type 2 receptor beta	PILRB	chr7q22.1	2.40754
1555007_s_at	Hs.709837	WD repeat domain 66	WDR66	chr12q24.31	2.40697
235803_at	Hs.658293	---	---	---	2.40339
235888_at	Hs.621038	glucuronidase, beta pseudogene	LOC728411	chr5p14.3	2.40188
1558356_at	Hs.108049	uveal autoantigen with coiled-coil domains and ankyrin repeats	UACA	chr15q22-q24	2.40188
229133_s_at	Hs.591061	zinc finger protein 397	ZNF397	chr18q12.2	2.40188
231478_at	Hs.132584	phosphodiesterase 4C, cAMP-specific (phosphodiesterase E1 dunce homolog, Drosophila)	PDE4C	chr19p13.11	2.40188
207528_s_at	Hs.390594	solute carrier family 7, (cationic amino acid transporter, y+ system) member 11	SLC7A11	chr4q28-q32	2.39826
229331_at	Hs.527090	spermatogenesis associated 18 homolog (rat)	SPATA18	chr4q12	2.39749
206577_at	Hs.53973	vasoactive intestinal peptide	VIP	chr6q25	2.39448
205054_at	Hs.588655	nebulin	NEB	chr2q22	2.39448
210743_s_at	Hs.127411	CDC14 cell division cycle 14 homolog A (S. cerevisiae)	CDC14A	chr1p21	2.39269
220369_at	Hs.533887	SMEK homolog 1, suppressor of mek1 (Dictyostelium)	SMEK1	chr14q32.12	2.38789
236089_at	Hs.633212	---	---	---	2.38197
217999_s_at	Hs.602085	pleckstrin homology-like domain, family A, member 1	PHLDA1	chr12q15	2.37921
218000_s_at	Hs.602085	pleckstrin homology-like domain, family A, member 1	PHLDA1	chr12q15	2.37706
231015_at	Hs.272215	Kruppel-like factor 15	KLF15	chr3q13-q21	2.3719
227037_at	Hs.31652	phospholipase D family, member 6	PLD6	chr17p11.2	2.36728
229069_at	Hs.505676	SAP domain containing ribonucleoprotein	SARNP	chr12q13.2	2.35776
218371_s_at	Hs.213198	paraspeckle component 1	PSPC1	chr13q12.11	2.35729
243552_at	Hs.666781	---	---	---	2.35342
224978_s_at	Hs.464243	ubiquitin specific peptidase 36	USP36	chr17q25.3	2.35117
228128_x_at	Hs.643599	pregnancy-associated plasma protein A, pappalysin 1	PAPPA	chr9q33.2	2.35066
215071_s_at	Hs.699831	histone cluster 1, H2ac	HIST1H2AC	chr6p21.3	2.35066
230723_at	Hs.527090	spermatogenesis associated 18 homolog (rat)	SPATA18	chr4q12	2.3467
215046_at	Hs.591638	chromosome 2 open reading frame 67	C2orf67	chr2q34	2.3456
1560426_at	Hs.535389	chromosome 12 open reading frame 55	C12orf55	chr12q23.1	2.34488
58367_s_at	Hs.710285	zinc finger protein 419	ZNF419	chr19q13.43	2.34084
232125_at	Hs.587185	---	---	---	2.33698
202402_s_at	Hs.274873	cysteinyl-tRNA synthetase	CARS	chr11p15.5	2.33269
231513_at	Hs.597550	---	---	---	2.3325
222879_s_at	Hs.655467	polymerase (DNA directed), eta	POLH	chr6p21.1	2.3325
219523_s_at	Hs.130438	odz, odd Oz/ten-m homolog 3 (Drosophila)	ODZ3	chr4q35.1	2.33143
204909_at	Hs.654366	DEAD (Asp-Glu-Ala-Asp) box polypeptide 6	DDX6	chr11q23.3	2.33136
211581_x_at	Hs.436066	leukocyte specific transcript 1	LST1	chr6p21.3	2.33103
200953_s_at	Hs.376071	cyclin D2	CCND2	chr12p13	2.32758
230551_at	Hs.375836	kinase suppressor of ras 2	KSR2	chr12q24.22-q24.23	2.32632
224739_at	Hs.530381	pim-3 oncogene	PIM3	chr22q13	2.32627
1562544_at	Hs.608504	---	---	---	2.32606
201010_s_at	Hs.715525	thioredoxin interacting protein	TXNIP	chr1q21.1	2.32278
215407_s_at	Hs.601562	astrotactin 2	ASTN2	chr9q33.1	2.31758
228250_at	Hs.591273	folliculin interacting protein 1	FNIP1	chr5q23.3	2.31456
229072_at	Hs.594773	---	---	---	2.31195
209841_s_at	Hs.3781	leucine rich repeat neuronal 3	LRRN3	chr7q31.1	2.31169
44783_s_at	Hs.234434	hairy/enhancer-of-split related with YRPW motif 1	HEY1	chr8q21	2.31013
1557557_at	Hs.659751	similar to hCG2033298	LOC100129196	chr1p35.2	2.30865
205969_at	Hs.506908	arylacetamide deacetylase (esterase)	AADAC	chr3q21.3-q25.2	2.30813
226271_at	Hs.168950	ganglioside-induced differentiation-associated protein 1	GDAP1	chr8q21.11	2.30801
217613_at	Hs.718582	transmembrane protein 144	TMEM144	chr4q32.1	2.30774
214502_at	Hs.656567	histone cluster 1, H2bj	HIST1H2BJ	chr6p22.1	2.30698
225220_at	Hs.535762	small nucleolar RNA host gene 8 (non-protein coding)	SNHG8	chr4q26	2.30201
218839_at	Hs.234434	hairy/enhancer-of-split related with YRPW motif 1	HEY1	chr8q21	2.2957
1564027_a_at	Hs.603748	family with sequence similarity 115, member C	FAM115C	chr7q35	2.2927
242329_at	---	hypothetical LOC401317	LOC401317	chr7p15.1	2.28911
1554001_at	Hs.579079	tripartite motif-containing 37	TRIM37	chr17q23.2	2.28781
205871_at	Hs.631263	plasminogen-like A /// plasminogen-like B1 /// plasminogen-like B2	PLGLA /// PLGLB1 /// PLGLB2	chr2p11-q11 /// chr2p11.2 /// chr2q12.2	2.28738
234689_at	Hs.659409	chromosome 6 open reading frame 138	C6orf138	chr6p12.3	2.28505
201615_x_at	Hs.490203	caldesmon 1	CALD1	chr7q33	2.28194
1569180_at	Hs.662486	---	---	---	2.28019
220004_at	Hs.125507	DEAD (Asp-Glu-Ala-Asp) box polypeptide 43	DDX43	chr6q12-q13	2.28014
1554038_at	Hs.657067	La ribonucleoprotein domain family, member 1B	LARP1B	chr4q28.2	2.27321
224829_at	Hs.127126	cytoplasmic polyadenylation element binding protein 4	CPEB4	chr5q21	2.27288
244387_at	Hs.293184	---	---	---	2.27188
230561_s_at	Hs.591638	chromosome 2 open reading frame 67	C2orf67	chr2q34	2.2718
208859_s_at	Hs.533526	alpha thalassemia/mental retardation syndrome X-linked (RAD54 homolog, S. cerevisiae)	ATRX	chrXq13.1-q21.1	2.2718
214967_at	Hs.657797	---	---	---	2.27163
211038_s_at	Hs.631865	ciliary rootlet coiled-coil, rootletin-like 1	CROCCL1	chr1p36.13	2.27116
225932_s_at	Hs.487774	heterogeneous nuclear ribonucleoprotein A2/B1	HNRNPA2B1	chr7p15	2.26481
225760_at	Hs.709264	Myb-like, SWIRM and MPN domains 1	MYSM1	chr1p32.1	2.26254
1554249_a_at	Hs.434401	zinc finger protein 638	ZNF638	chr2p13.2-p13.1	2.26169
203643_at	Hs.655969	Ets2 repressor factor	ERF	chr19q13	2.26077
209795_at	Hs.208854	CD69 molecule	CD69	chr12p13-p12	2.26015
225840_at	Hs.181159	thyrotrophic embryonic factor	TEF	chr22q13|22q13.2	2.25985
212445_s_at	Hs.185677	neural precursor cell expressed, developmentally down-regulated 4-like	NEDD4L	chr18q21	2.25837
240011_at	Hs.659846	Tau tubulin kinase 2	TTBK2	chr15q15.2	2.25813
1553167_a_at	Hs.253305	Sep (O-phosphoserine) tRNA:Sec (selenocysteine) tRNA synthase	SEPSECS	chr4p15.2	2.2574
201195_s_at	Hs.513797	solute carrier family 7 (cationic amino acid transporter, y+ system), member 5	SLC7A5	chr16q24.3	2.25686
206290_s_at	Hs.655739	regulator of G-protein signaling 7	RGS7	chr1q43|1q23.1	2.25642
238419_at	Hs.477114	pleckstrin homology-like domain, family B, member 2	PHLDB2	chr3q13.2	2.25642
207793_s_at	Hs.175437	erythrocyte membrane protein band 4.1 (elliptocytosis 1, RH-linked)	EPB41	chr1p33-p32	2.25626
233555_s_at	Hs.162016	sulfatase 2	SULF2	chr20q12-q13.2	2.25555
235763_at	Hs.654821	solute carrier family 44, member 5	SLC44A5	chr1p31.1	2.25552
230688_at	Hs.657782	---	---	---	2.25265
201329_s_at	Hs.644231	v-ets erythroblastosis virus E26 oncogene homolog 2 (avian)	ETS2	chr21q22.3|21q22.2	2.25114
235744_at	Hs.13854	PTC7 protein phosphatase homolog (S. cerevisiae)	PPTC7	chr12q24.11	2.24801
202393_s_at	Hs.435001	Kruppel-like factor 10	KLF10	chr8q22.2	2.24798
227443_at	Hs.445356	chromosome 9 open reading frame 150	C9orf150	chr9p23	2.24728
234103_at	Hs.657046	Potassium channel, subfamily T, member 2	KCNT2	chr1q31.3	2.24677
244845_at	Hs.677811	---	---	---	2.24677
223714_at	Hs.596242	zinc finger protein 256	ZNF256	chr19q13.43	2.24463
1562904_s_at	Hs.656318	family with sequence similarity 86, member A pseudogene	hCG_1990547	chr8p23.1	2.24292
232080_at	Hs.654742	HECT, C2 and WW domain containing E3 ubiquitin protein ligase 2	HECW2	chr2q32.3-q33.1	2.23873
226890_at	Hs.205427	WD repeat domain 35	WDR35	chr2p24.1	2.23855
223834_at	Hs.521989	CD274 molecule	CD274	chr9p24	2.23854
205194_at	Hs.512656	phosphoserine phosphatase	PSPH	chr7p15.2-p15.1	2.23785
211913_s_at	Hs.306178	c-mer proto-oncogene tyrosine kinase	MERTK	chr2q14.1	2.23633
235620_x_at	Hs.530988	zinc finger, MYM-type 5	ZMYM5	chr13q12	2.23346
204729_s_at	Hs.647024	syntaxin 1A (brain)	STX1A	chr7q11.23	2.23212
232138_at	Hs.657347	Muscleblind-like 2 (Drosophila)	MBNL2	chr13q32.1	2.23029
235046_at	Hs.176376	---	---	---	2.22953
205805_s_at	Hs.654491	receptor tyrosine kinase-like orphan receptor 1	ROR1	chr1p32-p31	2.22438
206838_at	Hs.716656	T-box 19	TBX19	chr1q24.2	2.22438
223733_s_at	Hs.473179	protein phosphatase 4, regulatory subunit 1-like	PPP4R1L	chr20q13.32	2.22385
209840_s_at	Hs.3781	leucine rich repeat neuronal 3	LRRN3	chr7q31.1	2.22062
226344_at	Hs.496512	zinc finger, matrin type 1	ZMAT1	chrXq21	2.21796
222612_at	Hs.213198	Paraspeckle component 1	PSPC1	chr13q12.11	2.2167
228390_at	Hs.594773	---	---	---	2.21657
1556253_s_at	Hs.363342	---	---	---	2.21457
1554309_at	Hs.467084	eukaryotic translation initiation factor 4 gamma, 3	EIF4G3	chr1p36.12	2.21457
1556067_a_at	Hs.223678	lysine (K)-specific demethylase 6B	KDM6B	chr17p13.1	2.20898
210440_s_at	Hs.127411	CDC14 cell division cycle 14 homolog A (S. cerevisiae)	CDC14A	chr1p21	2.20898
217373_x_at	Hs.484551	Mdm2 p53 binding protein homolog (mouse)	MDM2	chr12q14.3-q15	2.20841
214600_at	Hs.655331	TEA domain family member 1 (SV40 transcriptional enhancer factor)	TEAD1	chr11p15.2	2.20802
207813_s_at	Hs.69745	ferredoxin reductase	FDXR	chr17q24-q25	2.20775
220250_at	Hs.585799	zinc finger protein 286A	ZNF286A	chr17p11.2	2.20642
231989_s_at	Hs.623973	SMG1 homolog, phosphatidylinositol 3-kinase-related kinase pseudogene	LOC641298	chr16p12.2	2.20642
217836_s_at	Hs.584927	YY1 associated protein 1	YY1AP1	chr1q22	2.20464
239794_at	Hs.661794	---	---	---	2.20084
222667_s_at	Hs.491060	ash1 (absent, small, or homeotic)-like (Drosophila)	ASH1L	chr1q22	2.20019
1554660_a_at	Hs.368353	chromosome 1 open reading frame 71	C1orf71	chr1q44	2.19904
238739_at	Hs.30280	---	---	---	2.19889
209921_at	Hs.390594	solute carrier family 7, (cationic amino acid transporter, y+ system) member 11	SLC7A11	chr4q28-q32	2.18537
204233_s_at	Hs.77221	choline kinase alpha	CHKA	chr11q13.2	2.18526
223062_s_at	Hs.494261	phosphoserine aminotransferase 1	PSAT1	chr9q21.2	2.1846
204908_s_at	Hs.31210	B-cell CLL/lymphoma 3	BCL3	chr19q13.1-q13.2	2.18444
218880_at	Hs.220971	FOS-like antigen 2	FOSL2	chr2p23.3	2.183
223596_at	Hs.510939	solute carrier family 12 (potassium/chloride transporters), member 6	SLC12A6	chr15q13-q15	2.1758
237075_at	---	---	---	---	2.17366
1564002_a_at	Hs.486169	adenylate kinase domain containing 1	AKD1	chr6q21	2.1734
201328_at	Hs.644231	v-ets erythroblastosis virus E26 oncogene homolog 2 (avian)	ETS2	chr21q22.3|21q22.2	2.17274
226675_s_at	Hs.642877	metastasis associated lung adenocarcinoma transcript 1 (non-protein coding)	MALAT1	chr11q13.1	2.17176
233027_at	Hs.677228	---	---	---	2.1717
1554779_s_at	Hs.477114	pleckstrin homology-like domain, family B, member 2	PHLDB2	chr3q13.2	2.1717
1562056_at	---	---	---	---	2.17164
224940_s_at	Hs.643599	pregnancy-associated plasma protein A, pappalysin 1	PAPPA	chr9q33.2	2.16984
1555862_s_at	Hs.376617	MICAL-like 2	MICALL2	chr7p22.3	2.16916
237261_at	Hs.583870	angiopoietin 2	ANGPT2	chr8p23.1	2.16898
244801_at	Hs.213470	Proteasome (prosome, macropain) subunit, beta type, 7	PSMB7	chr9q34.11-q34.12	2.16826
214755_at	Hs.142076	UDP-N-acteylglucosamine pyrophosphorylase 1-like 1	UAP1L1	chr9q34.3	2.1671
210346_s_at	Hs.406557	CDC-like kinase 4	CLK4	chr5q35	2.16595
229435_at	Hs.162125	GLIS family zinc finger 3	GLIS3	chr9p24.2	2.16506
65588_at	Hs.400876	hypothetical LOC388796	LOC388796	chr20q11.23	2.16071
201229_s_at	Hs.633601	ariadne homolog 2 (Drosophila)	ARIH2	chr3p21.2-p21.3	2.1607
1555731_a_at	Hs.632555	adaptor-related protein complex 1, sigma 3 subunit	AP1S3	chr2q36.1	2.15713
228562_at	Hs.591868	zinc finger and BTB domain containing 10	ZBTB10	chr8q13-q21.1	2.15685
223940_x_at	Hs.642877	metastasis associated lung adenocarcinoma transcript 1 (non-protein coding)	MALAT1	chr11q13.1	2.15497
201283_s_at	Hs.535711	trafficking protein, kinesin binding 1	TRAK1	chr3p25.3-p24.1	2.15395
1552375_at	Hs.515215	zinc finger protein 333	ZNF333	chr19p13	2.15045
201236_s_at	Hs.519162	BTG family, member 2	BTG2	chr1q32	2.15021
233245_at	Hs.700656	UHRF1 binding protein 1	UHRF1BP1	chr6p21	2.1501
225328_at	Hs.592775	---	---	---	2.14778
210953_at	Hs.715600	TSC22 domain family, member 2	TSC22D2	chr3q25.1	2.14638
235414_at	Hs.590975	zinc finger protein 383	ZNF383	chr19q13.12	2.14587
225810_at	Hs.30141	myotubularin related protein 10	MTMR10	chr15q13.3	2.1443
1558906_a_at	Hs.159049	---	---	---	2.14286
215633_x_at	Hs.436066	leukocyte specific transcript 1	LST1	chr6p21.3	2.14244
235737_at	Hs.389874	thymic stromal lymphopoietin	TSLP	chr5q22.1	2.14244
1555461_at	---	---	---	---	2.14149
243586_at	Hs.656405	---	---	---	2.14037
205193_at	Hs.517617	v-maf musculoaponeurotic fibrosarcoma oncogene homolog F (avian)	MAFF	chr22q13.1	2.14009
227285_at	Hs.54680	chromosome 1 open reading frame 51	C1orf51	chr1q21.2	2.13976
232676_x_at	Hs.6638	myelin expression factor 2	MYEF2	chr15q21.1	2.13975
201845_s_at	Hs.7910	RING1 and YY1 binding protein	RYBP	chr3p13	2.1397
242225_at	Hs.607760	---	---	---	2.13684
244625_at	Hs.687613	---	---	---	2.13628
227846_at	Hs.37196	G protein-coupled receptor 176	GPR176	chr15q14-q15.1	2.13289
203603_s_at	Hs.34871	zinc finger E-box binding homeobox 2	ZEB2	chr2q22.3	2.13205
219872_at	Hs.567498	chromosome 4 open reading frame 18	C4orf18	chr4q32.1	2.12849
206028_s_at	Hs.306178	c-mer proto-oncogene tyrosine kinase	MERTK	chr2q14.1	2.12759
229754_at	Hs.586059	---	---	---	2.12582
225321_s_at	Hs.632314	paired immunoglobin-like type 2 receptor beta	PILRB	chr7q22.1	2.12543
204790_at	Hs.465087	SMAD family member 7	SMAD7	chr18q21.1	2.12383
216069_at	Hs.661229	---	---	---	2.12358
240206_at	Hs.481860	Threonyl-tRNA synthetase	TARS	chr5p13.2	2.12358
204758_s_at	Hs.26899	C2CD2-like	C2CD2L	chr11q23.3	2.12358
235392_at	Hs.471508	Insulin receptor substrate 1	IRS1	chr2q36	2.12358
215779_s_at	Hs.591809	histone cluster 1, H2bg	HIST1H2BG	chr6p21.3	2.12181
36711_at	Hs.517617	v-maf musculoaponeurotic fibrosarcoma oncogene homolog F (avian)	MAFF	chr22q13.1	2.12102
205025_at	Hs.502330	zinc finger and BTB domain containing 48	ZBTB48	chr1p36.3	2.12055
204047_s_at	Hs.102471	phosphatase and actin regulator 2	PHACTR2	chr6q24.2	2.12011
217678_at	Hs.390594	solute carrier family 7, (cationic amino acid transporter, y+ system) member 11	SLC7A11	chr4q28-q32	2.11988
222016_s_at	Hs.656413	zinc finger protein 323	ZNF323	chr6p21.31|6p22.3-p22.1	2.11964
206108_s_at	Hs.6891	splicing factor, arginine/serine-rich 6	SFRS6	chr20q12-q13.1	2.11659
218104_at	Hs.494648	testis expressed 10	TEX10	chr9q31.1	2.11647
218894_s_at	Hs.104650	mago-nashi homolog B (Drosophila)	MAGOHB	chr12p13.2	2.11211
221724_s_at	Hs.504657	C-type lectin domain family 4, member A	CLEC4A	chr12p13	2.10846
230778_at	Hs.60371	---	---	---	2.10689
238229_at	Hs.116240	transmembrane protein 67	TMEM67	chr8q22.1	2.10689
1563112_at	Hs.350364	Family with sequence similarity 120A opposite strand	FAM120AOS	chr9q22.31	2.10422
210180_s_at	Hs.533122	transformer 2 beta homolog (Drosophila)	TRA2B	chr3q26.2-q27	2.10407
228316_at	Hs.347014	chromosome 2 open reading frame 63	C2orf63	chr2p16.1	2.10346
202023_at	Hs.516664	ephrin-A1	EFNA1	chr1q21-q22	2.10128
220512_at	Hs.134296	deleted in liver cancer 1	DLC1	chr8p22	2.1005
207530_s_at	Hs.72901	cyclin-dependent kinase inhibitor 2B (p15, inhibits CDK4)	CDKN2B	chr9p21	2.09895
1555723_at	Hs.683433	---	---	---	2.09655
244872_at	Hs.16003	retinoblastoma binding protein 4	RBBP4	chr1p35.1	2.09655
227166_at	Hs.483537	DnaJ (Hsp40) homolog, subfamily C, member 18	DNAJC18	chr5q31.2	2.09362
228915_at	Hs.129452	dachshund homolog 1 (Drosophila)	DACH1	chr13q22	2.0936
235953_at	Hs.357663	zinc finger protein 610	ZNF610	chr19q13.41	2.09119
210942_s_at	Hs.148716	ST3 beta-galactoside alpha-2,3-sialyltransferase 6	ST3GAL6	chr3q12.1	2.09119
219312_s_at	Hs.591868	zinc finger and BTB domain containing 10	ZBTB10	chr8q13-q21.1	2.08945
230083_at	Hs.431081	ubiquitin specific peptidase 53	USP53	chr4q26	2.08876
232489_at	Hs.440371	coiled-coil domain containing 76	CCDC76	chr1pter-q31.3	2.0882
203395_s_at	Hs.250666	hairy and enhancer of split 1, (Drosophila)	HES1	chr3q28-q29	2.08469
243084_at	Hs.608046	---	---	---	2.08279
228209_at	Hs.496545	---	---	---	2.08244
209911_x_at	Hs.591797	histone cluster 1, H2bd	HIST1H2BD	chr6p21.3	2.08165
240577_at	Hs.657289	Hypothetical LOC643749	LOC643749	chr6q21	2.0802
206507_at	Hs.134816	zinc finger and SCAN domain containing 12	ZSCAN12	chr6p22.2-p21.3	2.07987
222239_s_at	Hs.439440	integrator complex subunit 6	INTS6	chr13q14.12-q14.2	2.07948
227852_at	Hs.326805	retinitis pigmentosa 9 (autosomal dominant)	RP9	chr7p14.3	2.07775
210056_at	Hs.124940	Rho family GTPase 1	RND1	chr12q12-q13	2.07658
236193_at	Hs.658713	histone cluster 1, H2bc	HIST1H2BC	chr6p21.3	2.07629
232206_at	Hs.656192	unc-51-like kinase 4 (C. elegans)	ULK4	chr3p22.1	2.07601
218541_s_at	Hs.591849	chromosome 8 open reading frame 4	C8orf4	chr8p11.2	2.07549
222856_at	Hs.303084	apelin	APLN	chrXq25-q26.3	2.07547
233234_at	Hs.661870	potassium channel tetramerisation domain containing 16	KCTD16	chr5q31.3	2.07486
242458_at	Hs.709811	Ral GEF with PH domain and SH3 binding motif 2	RALGPS2	chr1q25.2	2.07477
1560176_s_at	Hs.473179	protein phosphatase 4, regulatory subunit 1-like	PPP4R1L	chr20q13.32	2.07454
201732_s_at	Hs.481186	chloride channel 3	CLCN3	chr4q33	2.07392
235408_x_at	Hs.250693	zinc finger protein 117	ZNF117	chr7q11.21	2.07151
214156_at	Hs.594535	myosin VIIA and Rab interacting protein	MYRIP	chr3p22.1	2.0715
207426_s_at	Hs.181097	tumor necrosis factor (ligand) superfamily, member 4	TNFSF4	chr1q25	2.07144
232593_at	Hs.149219	neuralized homolog 3 (Drosophila) pseudogene	NEURL3	chr2q11.2	2.0702
1555609_a_at	Hs.386299	zinc finger, matrin type 3	ZMAT3	chr3q26.3-q27	2.06829
202847_at	Hs.235116	G protein-coupled receptor kinase 6	GRK6	chr5q35	2.06829
224941_at	Hs.643599	pregnancy-associated plasma protein A, pappalysin 1	PAPPA	chr9q33.2	2.06724
206566_at	Hs.14846	solute carrier family 7 (cationic amino acid transporter, y+ system), member 1	SLC7A1	chr13q12-q14	2.06665
231019_x_at	---	hypothetical protein LOC100292513	LOC100292513	---	2.06556
227458_at	Hs.655937	---	---	---	2.06499
221067_s_at	Hs.130692	chromosome 12 open reading frame 39	C12orf39	chr12p12.1	2.0629
203862_s_at	Hs.498178	actinin, alpha 2	ACTN2	chr1q42-q43	2.06249
224942_at	Hs.643599	pregnancy-associated plasma protein A, pappalysin 1	PAPPA	chr9q33.2	2.06238
203749_s_at	Hs.654583	retinoic acid receptor, alpha	RARA	chr17q21	2.05878
223378_at	Hs.592087	GLIS family zinc finger 2	GLIS2	chr16p13.3	2.05834
1552489_s_at	Hs.63085	membrane protein, palmitoylated 4 (MAGUK p55 subfamily member 4)	MPP4	chr2q33.2	2.05661
220407_s_at	Hs.133379	transforming growth factor, beta 2	TGFB2	chr1q41	2.0552
213556_at	Hs.22049	similar to R28379_1	LOC390940	chr19q13.31	2.05287
238297_at	---	---	---	---	2.05157
226370_at	Hs.495854	kelch-like 15 (Drosophila)	KLHL15	chrXp22.1-p21	2.05157
211527_x_at	Hs.73793	vascular endothelial growth factor A	VEGFA	chr6p12	2.05148
213093_at	Hs.531704	protein kinase C, alpha	PRKCA	chr17q22-q23.2	2.05138
200924_s_at	Hs.502769	solute carrier family 3 (activators of dibasic and neutral amino acid transport), member 2	SLC3A2	chr11q13	2.04933
236034_at	Hs.583870	angiopoietin 2	ANGPT2	chr8p23.1	2.04918
221683_s_at	Hs.150444	centrosomal protein 290kDa	CEP290	chr12q21.32	2.04898
202742_s_at	Hs.487325	protein kinase, cAMP-dependent, catalytic, beta	PRKACB	chr1p36.1	2.0468
205017_s_at	Hs.657347	muscleblind-like 2 (Drosophila)	MBNL2	chr13q32.1	2.0467
231730_at	Hs.253305	Sep (O-phosphoserine) tRNA:Sec (selenocysteine) tRNA synthase	SEPSECS	chr4p15.2	2.04646
229518_at	Hs.632378	family with sequence similarity 46, member B	FAM46B	chr1p36.11	2.0456
228886_at	Hs.119897	leucine rich repeat containing 27	LRRC27	chr10q26.3	2.04522
228315_at	Hs.371609	---	---	---	2.04457
201846_s_at	Hs.7910	RING1 and YY1 binding protein	RYBP	chr3p13	2.04415
1560318_at	Hs.483238	Rho GTPase activating protein 29	ARHGAP29	chr1p22.1-p21.3	2.04383
227510_x_at	Hs.642877	metastasis associated lung adenocarcinoma transcript 1 (non-protein coding)	MALAT1	chr11q13.1	2.04383
236462_at	Hs.662266	---	---	---	2.04383
1554661_s_at	Hs.368353	chromosome 1 open reading frame 71	C1orf71	chr1q44	2.04254
225589_at	Hs.301804	SH3 domain containing ring finger 1	SH3RF1	chr4q32.3-q33	2.04009
205259_at	Hs.163924	nuclear receptor subfamily 3, group C, member 2	NR3C2	chr4q31.1	2.03998
224831_at	Hs.127126	cytoplasmic polyadenylation element binding protein 4	CPEB4	chr5q21	2.03918
236475_at	Hs.501928	Microtubule associated monoxygenase, calponin and LIM domain containing 2	MICAL2	chr11p15.3	2.03857
222611_s_at	Hs.213198	paraspeckle component 1	PSPC1	chr13q12.11	2.03678
214775_at	Hs.101761	Nedd4 binding protein 3	N4BP3	chr5q35.3	2.03649
206611_at	Hs.655680	chromosome 2 open reading frame 27A	C2orf27A	chr2q21.1-q21.2	2.03483
215931_s_at	Hs.62578	ADP-ribosylation factor guanine nucleotide-exchange factor 2 (brefeldin A-inhibited)	ARFGEF2	chr20q13.13	2.03338
227866_at	Hs.486886	Hypothetical LOC729436	LOC729436	chr6q25.2	2.03314
229196_at	Hs.150651	family with sequence similarity 111, member A	FAM111A	chr11q12.1	2.03282
233291_at	Hs.677085	---	---	---	2.03282
234219_at	Hs.587370	---	---	---	2.03282
239478_x_at	Hs.594106	---	---	---	2.03282
1558401_at	Hs.408497	---	---	---	2.03245
232257_s_at	Hs.506062	---	---	---	2.03245
1561938_at	Hs.353387	---	---	---	2.03245
226830_x_at	Hs.220864	Chromodomain helicase DNA binding protein 2	CHD2	chr15q26	2.03199
1558569_at	Hs.661972	Hypothetical LOC100131541	UNQ6228	chr11q21	2.03088
1565254_s_at	Hs.515260	elongation factor RNA polymerase II	ELL	chr19p13.1	2.03088
200790_at	Hs.467701	ornithine decarboxylase 1	ODC1	chr2p25	2.02935
213895_at	Hs.707901	epithelial membrane protein 1	EMP1	chr12p12.3	2.02929
1562420_at	Hs.552127	---	---	---	2.02794
226587_at	Hs.592473	small nuclear ribonucleoprotein polypeptide N	SNRPN	chr15q11.2	2.02794
225550_at	Hs.368353	chromosome 1 open reading frame 71	C1orf71	chr1q44	2.02464
217997_at	Hs.602085	pleckstrin homology-like domain, family A, member 1	PHLDA1	chr12q15	2.02364
205205_at	Hs.654402	v-rel reticuloendotheliosis viral oncogene homolog B	RELB	chr19q13.32	2.02247
219338_s_at	Hs.12692	leucine rich repeat containing 49	LRRC49	chr15q23	2.01956
238532_at	Hs.162868	D4, zinc and double PHD fingers, family 3	DPF3	chr14q24.3-q31.1	2.01921
215898_at	Hs.709609	tubulin tyrosine ligase-like family, member 5	TTLL5	chr14q24.3	2.01894
1555436_a_at	Hs.519313	AF4/FMR2 family, member 4	AFF4	chr5q31	2.01894
225951_s_at	Hs.220864	Chromodomain helicase DNA binding protein 2	CHD2	chr15q26	2.01619
213672_at	Hs.632707	methionyl-tRNA synthetase	MARS	chr12q13.2	2.01609
210932_s_at	Hs.136885	ring finger protein (C3H2C3 type) 6	RNF6	chr13q12.2	2.01609
228442_at	Hs.599855	---	---	---	2.01601
203861_s_at	Hs.498178	actinin, alpha 2	ACTN2	chr1q42-q43	2.01424
219964_at	Hs.201921	suppression of tumorigenicity 7 like	ST7L	chr1p13.2	2.01409
202368_s_at	Hs.520182	translocation associated membrane protein 2	TRAM2	chr6p21.1-p12	2.01401
223567_at	Hs.465642	sema domain, transmembrane domain (TM), and cytoplasmic domain, (semaphorin) 6B	SEMA6B	chr19p13.3	2.01304
210818_s_at	Hs.154276	BTB and CNC homology 1, basic leucine zipper transcription factor 1	BACH1	chr21q22.11	2.01299
1557049_at	Hs.632400	Hypothetical protein LOC149478	LOC149478	chr1p34.1	2.01275
205376_at	Hs.658245	inositol polyphosphate-4-phosphatase, type II, 105kDa	INPP4B	chr4q31.21	2.00976
226122_at	Hs.189781	pleckstrin homology domain containing, family G (with RhoGef domain) member 1	PLEKHG1	chr6q25.1	2.00767
223800_s_at	Hs.535619	LIM and senescent cell antigen-like domains 3	LIMS3	chr2q13	2.007
210762_s_at	Hs.134296	deleted in liver cancer 1	DLC1	chr8p22	2.00659
203890_s_at	Hs.631844	death-associated protein kinase 3	DAPK3	chr19p13.3	2.00587
215043_s_at	Hs.529793	glucuronidase, beta pseudogene /// glucuronidase, beta pseudogene	SMA4 /// SMA5	chr5q13	2.00439
224724_at	Hs.162016	sulfatase 2	SULF2	chr20q12-q13.2	2.00316
203241_at	Hs.719175	UV radiation resistance associated gene	UVRAG	chr11q13.5	2.00289
212971_at	Hs.274873	cysteinyl-tRNA synthetase	CARS	chr11p15.5	2.00188
238796_at	Hs.661606	---	---	---	2.00109
227876_at	Hs.148988	KIAA1688 protein	KIAA1688	chr8q24.3	2.00109
228121_at	Hs.133379	transforming growth factor, beta 2	TGFB2	chr1q41	1.99947
226113_at	Hs.293798	zinc finger protein 436	ZNF436	chr1p36	1.9994
209743_s_at	Hs.632272	itchy E3 ubiquitin protein ligase homolog (mouse)	ITCH	chr20q11.22-q11.23	1.99932
212816_s_at	Hs.533013	cystathionine-beta-synthase	CBS	chr21q22.3	1.99914
222450_at	Hs.517155	prostate transmembrane protein, androgen induced 1	PMEPA1	chr20q13.31|20q13.31-q13.33	1.99909
225768_at	Hs.37288	nuclear receptor subfamily 1, group D, member 2	NR1D2	chr3p24.2	1.99907
235521_at	Hs.659337	homeobox A3	HOXA3	chr7p15-p14	1.99809
223741_s_at	Hs.27935	tweety homolog 2 (Drosophila)	TTYH2	chr17q25.1	1.99774
214672_at	Hs.709609	tubulin tyrosine ligase-like family, member 5	TTLL5	chr14q24.3	1.99761
242357_x_at	---	---	---	---	1.99761
226267_at	Hs.196482	Jun dimerization protein 2	JDP2	chr14q24.3	1.99692
1569472_s_at	Hs.368214	tetratricopeptide repeat domain 3	TTC3	chr21q22.2	1.99644
217967_s_at	Hs.518662	family with sequence similarity 129, member A	FAM129A	chr1q25	1.99644
238383_at	Hs.226268	chromosome 6 open reading frame 58	C6orf58	chr6q22.33	1.99549
219475_at	Hs.128055	oxidative stress induced growth inhibitor 1	OSGIN1	chr16q23.3	1.99389
1555411_a_at	Hs.4859	cyclin L1	CCNL1	chr3q25.31	1.9912
1552286_at	Hs.659656	ATPase, H+ transporting, lysosomal 31kDa, V1 subunit E2	ATP6V1E2	chr2p21	1.99064
229158_at	Hs.105448	WNK lysine deficient protein kinase 4	WNK4	chr17q21-q22	1.99064
235493_at	Hs.658906	---	---	---	1.99003
1569517_at	Hs.713256	hypothetical LOC646482	LOC646482	chr13q12.13	1.99003
231817_at	Hs.431081	ubiquitin specific peptidase 53	USP53	chr4q26	1.98946
220892_s_at	Hs.494261	phosphoserine aminotransferase 1	PSAT1	chr9q21.2	1.98845
230997_at	Hs.443935	tetratricopeptide repeat domain 21A	TTC21A	chr3p22.2	1.98752
220111_s_at	Hs.148970	anoctamin 2	ANO2	chr12p13.3	1.98725
207616_s_at	Hs.132257	TRAF family member-associated NFKB activator	TANK	chr2q24-q31	1.98636
205409_at	Hs.220971	FOS-like antigen 2	FOSL2	chr2p23.3	1.98575
213560_at	Hs.110571	Growth arrest and DNA-damage-inducible, beta	GADD45B	chr19p13.3	1.98468
235686_at	Hs.204619	chromosome 2 open reading frame 60	C2orf60	chr2q33.1	1.98439
215569_at	Hs.647017	GTF2I repeat domain containing 2 /// GTF2I repeat domain containing 2B	GTF2IRD2 /// GTF2IRD2B	chr7q11.23	1.98302
232600_at	Hs.657164	---	---	---	1.98164
240994_at	Hs.672949	---	---	---	1.98164
241661_at	Hs.413416	jumonji domain containing 1C	JMJD1C	chr10q21.3	1.98164
221577_x_at	Hs.616962	growth differentiation factor 15 /// similar to growth differentiation factor 15	GDF15 /// LOC100292463	chr19p13.11	1.98129
222851_at	Hs.591650	zinc finger protein 654	ZNF654	chr3p11.1	1.98096
204491_at	Hs.117545	phosphodiesterase 4D, cAMP-specific (phosphodiesterase E3 dunce homolog, Drosophila)	PDE4D	chr5q12	1.98056
1564378_a_at	Hs.677321	---	---	---	1.98038
220882_at	---	---	---	---	1.97992
202129_s_at	Hs.719109	RIO kinase 3 (yeast)	RIOK3	chr18q11.2	1.97944
222133_s_at	Hs.304362	PHD finger protein 20-like 1	PHF20L1	chr8q24.22	1.97853
225725_at	Hs.371609	---	---	---	1.9782
1556331_a_at	Hs.658896	---	---	---	1.97735
1564053_a_at	Hs.491861	YTH domain family, member 3	YTHDF3	chr8q12.3	1.97412
233899_x_at	Hs.591868	zinc finger and BTB domain containing 10	ZBTB10	chr8q13-q21.1	1.97262
224822_at	Hs.134296	deleted in liver cancer 1	DLC1	chr8p22	1.97003
235681_at	Hs.130853	---	---	---	1.96953
212473_s_at	Hs.501928	microtubule associated monoxygenase, calponin and LIM domain containing 2	MICAL2	chr11p15.3	1.96927
206620_at	Hs.567416	GRB2-related adaptor protein	GRAP	chr17p11.2	1.96917
233762_at	Hs.677245	---	---	---	1.96917
205503_at	Hs.696573	protein tyrosine phosphatase, non-receptor type 14	PTPN14	chr1q32.2	1.9658
232726_at	Hs.677304	---	---	---	1.96566
235259_at	Hs.479298	PARK2 co-regulated-like	PACRGL	chr4p15.31	1.9637
235857_at	Hs.592112	potassium channel tetramerisation domain containing 11	KCTD11	chr17p13.1	1.96357
219820_at	Hs.130949	solute carrier family 6, member 16	SLC6A16	chr19q13.1-q13.4	1.96353
206201_s_at	Hs.170355	mesenchyme homeobox 2	MEOX2	chr7p22.1-p21.3	1.96288
239243_at	Hs.434401	zinc finger protein 638	ZNF638	chr2p13.2-p13.1	1.96286
33148_at	Hs.435231	zinc finger RNA binding protein	ZFR	chr5p13.3	1.9615
209744_x_at	Hs.632272	itchy E3 ubiquitin protein ligase homolog (mouse)	ITCH	chr20q11.22-q11.23	1.96015
227392_at	Hs.435290	nischarin	NISCH	chr3p21.1	1.95921
205761_s_at	Hs.97627	dihydrouridine synthase 4-like (S. cerevisiae)	DUS4L	chr7q22-q31	1.9592
1568900_a_at	---	zinc finger protein 568	ZNF568	chr19q13.12	1.95826
242258_at	Hs.673171	---	---	---	1.95808
202861_at	Hs.73875	fumarylacetoacetate hydrolase (fumarylacetoacetase)	FAH	chr15q23-q25	1.95808
220671_at	Hs.639842	CCR4 carbon catabolite repression 4-like (S. cerevisiae)	CCRN4L	chr4q31.1	1.95785
206144_at	Hs.651939	membrane associated guanylate kinase, WW and PDZ domain containing 1	MAGI1	chr3p14.1	1.95741
1557135_at	Hs.569670	---	---	---	1.95583
219627_at	Hs.520785	zinc finger family member 767	ZNF767	chr7q36.1	1.95345
1564838_a_at	Hs.124136	hypothetical LOC151760	LOC151760	chr3q13.13	1.95288
1563881_at	Hs.684051	---	---	---	1.95288
1556416_s_at	Hs.684703	---	---	---	1.95288
207777_s_at	Hs.632549	SP140 nuclear body protein	SP140	chr2q37.1	1.95288
230425_at	Hs.116092	EPH receptor B1	EPHB1	chr3q21-q23	1.95288
224828_at	Hs.127126	cytoplasmic polyadenylation element binding protein 4	CPEB4	chr5q21	1.95109
221992_at	---	nuclear pore complex interacting protein-like 2	NPIPL2	chr16q23.1	1.95105
236610_at	Hs.591763	---	---	---	1.94714
212598_at	Hs.480116	WD repeat and FYVE domain containing 3	WDFY3	chr4q21.23	1.9468
37433_at	Hs.658013	protein inhibitor of activated STAT, 2	PIAS2	chr18q21.1	1.94635
242957_at	Hs.60640	von Willebrand factor C and EGF domains	VWCE	chr11q12.2	1.94469
226872_at	Hs.465709	regulatory factor X, 2 (influences HLA class II expression)	RFX2	chr19p13.3-p13.2	1.94429
213971_s_at	Hs.462732	similar to KIAA0160 /// suppressor of zeste 12 homolog (Drosophila) /// suppressor of zeste 12 homolog pseudogene	LOC100292841 /// SUZ12 /// SUZ12P	chr17q11.2	1.94281
224568_x_at	Hs.642877	metastasis associated lung adenocarcinoma transcript 1 (non-protein coding)	MALAT1	chr11q13.1	1.93994
209230_s_at	Hs.513463	nuclear protein, transcriptional regulator, 1	NUPR1	chr16p11.2	1.93944
219737_s_at	Hs.654709	protocadherin 9	PCDH9	chr13q14.3-q21.1	1.93904
202723_s_at	Hs.370666	forkhead box O1	FOXO1	chr13q14.1	1.93868
215498_s_at	Hs.514012	mitogen-activated protein kinase kinase 3	MAP2K3	chr17q11.2	1.93859
234701_at	Hs.335003	ankyrin repeat domain 11	ANKRD11	chr16q24.3	1.93836
228346_at	Hs.646391	zinc finger protein 844	ZNF844	chr19p13.2	1.93684
214934_at	Hs.465475	ATPase, class II, type 9B	ATP9B	chr18q23	1.93473
228751_at	Hs.406557	CDC-like kinase 4	CLK4	chr5q35	1.93473
210654_at	Hs.213467	tumor necrosis factor receptor superfamily, member 10d, decoy with truncated death domain	TNFRSF10D	chr8p21	1.93471
202208_s_at	Hs.699342	ADP-ribosylation factor-like 4C	ARL4C	chr2q37.1	1.93394
220122_at	Hs.655087	multiple C2 domains, transmembrane 1	MCTP1	chr5q15	1.93385
225957_at	Hs.484195	chromosome 5 open reading frame 41	C5orf41	chr5q35.1	1.93113
228972_at	---	---	---	---	1.93074
244289_at	Hs.661876	zinc finger protein 300 pseudogene	LOC134466	chr5q33.1	1.9304
203958_s_at	Hs.418966	zinc finger and BTB domain containing 40	ZBTB40	chr1pter-q31.3	1.92988
225149_at	Hs.508769	PCI domain containing 2	PCID2	chr13q34	1.92931
227231_at	Hs.596667	KIAA1211	KIAA1211	chr4q12	1.92879
210630_s_at	Hs.709202	RAD52 homolog (S. cerevisiae)	RAD52	chr12p13-p12.2	1.92878
225077_at	Hs.220864	chromodomain helicase DNA binding protein 2	CHD2	chr15q26	1.92765
204203_at	Hs.429666	CCAAT/enhancer binding protein (C/EBP), gamma	CEBPG	chr19q13.11	1.92715
213066_at	Hs.493796	RUN and SH3 domain containing 2	RUSC2	chr9p13.3	1.92674
228328_at	Hs.653206	kelch-like 28 (Drosophila)	KLHL28	chr14q21.2	1.92544
220735_s_at	Hs.529551	SUMO1/sentrin specific peptidase 7	SENP7	chr3q12	1.92439
214090_at	Hs.643130	PRKC, apoptosis, WT1, regulator	PAWR	chr12q21	1.92438
236067_at	Hs.662697	---	---	---	1.92438
223588_at	Hs.245798	THAP domain containing, apoptosis associated protein 2	THAP2	chr12q21.1	1.92433
205976_at	Hs.5930	FAST kinase domains 2	FASTKD2	chr2q33.3	1.92433
221548_s_at	Hs.92033	integrin-linked kinase-associated serine/threonine phosphatase 2C	ILKAP	chr2q37.3	1.92414
1553321_a_at	Hs.312644	sulfotransferase family, cytosolic, 1C, member 4	SULT1C4	chr2q11.1-q11.2	1.92371
204483_at	Hs.224171	enolase 3 (beta, muscle)	ENO3	chr17pter-p11	1.92371
214457_at	Hs.592177	homeobox A2	HOXA2	chr7p15-p14	1.92344
202741_at	Hs.487325	protein kinase, cAMP-dependent, catalytic, beta	PRKACB	chr1p36.1	1.92315
201844_s_at	Hs.7910	RING1 and YY1 binding protein	RYBP	chr3p13	1.92206
213199_at	Hs.694798	C2 calcium-dependent domain containing 3	C2CD3	chr11q13.4	1.92095
208290_s_at	Hs.433702	eukaryotic translation initiation factor 5	EIF5	chr14q32.32	1.92013
225551_at	Hs.368353	chromosome 1 open reading frame 71	C1orf71	chr1q44	1.91927
209451_at	Hs.132257	TRAF family member-associated NFKB activator	TANK	chr2q24-q31	1.91878
218182_s_at	Hs.439060	claudin 1	CLDN1	chr3q28-q29	1.91804
231879_at	Hs.101302	collagen, type XII, alpha 1	COL12A1	chr6q12-q13	1.91751
241470_x_at	Hs.247150	---	---	---	1.91751
235337_at	Hs.661546	---	---	---	1.91691
244480_at	Hs.671803	---	---	---	1.91691
1553740_a_at	Hs.449207	interleukin-1 receptor-associated kinase 2	IRAK2	chr3p25.3	1.91691
243172_at	Hs.643608	calcium binding protein 7	CABP7	chr22q12.2	1.91691
1558094_s_at	Hs.517820	chromosome 3 open reading frame 19	C3orf19	chr3p25.1	1.91684
235868_at	Hs.500842	Meningioma expressed antigen 5 (hyaluronidase)	MGEA5	chr10q24.1-q24.3	1.91664
207535_s_at	Hs.73090	nuclear factor of kappa light polypeptide gene enhancer in B-cells 2 (p49/p100)	NFKB2	chr10q24	1.91611
244503_at	Hs.671876	---	---	---	1.91539
1554730_at	Hs.655087	multiple C2 domains, transmembrane 1	MCTP1	chr5q15	1.91459
227198_at	Hs.444414	AF4/FMR2 family, member 3	AFF3	chr2q11.2-q12	1.91392
223687_s_at	Hs.69517	lymphocyte antigen 6 complex, locus K	LY6K	chr8q24.3	1.91298
219199_at	Hs.519313	AF4/FMR2 family, member 4	AFF4	chr5q31	1.91275
1568768_s_at	---	hypothetical LOC100302650 /// ribokinase	LOC100302650 /// RBKS	chr2p23 /// chr2p23.3	1.91088
1552792_at	Hs.708344	suppressor of cytokine signaling 4	SOCS4	chr14q22.2-q22.3	1.91088
211148_s_at	Hs.583870	angiopoietin 2	ANGPT2	chr8p23.1	1.91066
233238_s_at	Hs.549665	---	---	---	1.91055
235944_at	Hs.58877	hemicentin 1	HMCN1	chr1q25.3-q31.1	1.91055
242693_at	Hs.624173	---	---	---	1.91055
208916_at	Hs.631582	solute carrier family 1 (neutral amino acid transporter), member 5	SLC1A5	chr19q13.3	1.90977
218020_s_at	Hs.36959	zinc finger, AN1-type domain 3	ZFAND3	chr6pter-p22.3	1.9093
212902_at	Hs.595540	SEC24 family, member A (S. cerevisiae)	SEC24A	chr5q31.1	1.90862
209674_at	Hs.151573	cryptochrome 1 (photolyase-like)	CRY1	chr12q23-q24.1	1.90822
235728_at	Hs.48832	zinc finger protein 3 homolog (mouse)	ZFP3	chr17p13.2	1.90701
212771_at	Hs.66762	family with sequence similarity 171, member A1	FAM171A1	chr10p13	1.90698
219582_at	Hs.648434	opioid growth factor receptor-like 1	OGFRL1	chr6q13	1.90445
223672_at	Hs.132121	SH3-domain GRB2-like (endophilin) interacting protein 1	SGIP1	chr1p31.3	1.90408
215936_s_at	Hs.12144	KIAA1033	KIAA1033	chr12q24.11	1.90327
204428_s_at	Hs.387239	lecithin-cholesterol acyltransferase	LCAT	chr16q22.1	1.90252
212957_s_at	Hs.31532	hypothetical LOC92249	LOC92249	chrXq11.1	1.90202
216549_s_at	Hs.485270	TBC1 domain family, member 22B	TBC1D22B	chr6p21.2	1.90202
225557_at	Hs.370950	cysteine-serine-rich nuclear protein 1	CSRNP1	chr3p22	1.90147
227835_at	Hs.389638	Hypothetical protein LOC100132181	LOC100132181	---	1.90127
204575_s_at	Hs.591033	matrix metallopeptidase 19	MMP19	chr12q14	1.89993
223119_s_at	Hs.577256	ubiquitin specific peptidase 47	USP47	chr11p15.3	1.89917
215447_at	Hs.516578	Tissue factor pathway inhibitor (lipoprotein-associated coagulation inhibitor)	TFPI	chr2q32	1.89914
232874_at	Hs.596105	dedicator of cytokinesis 9	DOCK9	chr13q32.3	1.8984
213934_s_at	Hs.656643	zinc finger protein 23 (KOX 16)	ZNF23	chr16q22	1.89799
214482_at	Hs.654571	zinc finger and BTB domain containing 25	ZBTB25	chr14q23-q24	1.89732
204995_at	Hs.500015	cyclin-dependent kinase 5, regulatory subunit 1 (p35)	CDK5R1	chr17q11.2	1.8964
222067_x_at	Hs.591797	histone cluster 1, H2bd	HIST1H2BD	chr6p21.3	1.8955
204049_s_at	Hs.102471	phosphatase and actin regulator 2	PHACTR2	chr6q24.2	1.89525
219844_at	Hs.159066	chromosome 10 open reading frame 118	C10orf118	chr10q25.3	1.89451
226612_at	Hs.126856	probable ubiquitin-conjugating enzyme E2 FLJ25076	FLJ25076	chr5p15.31	1.89451
233518_at	Hs.662031	---	---	---	1.89451
219940_s_at	Hs.508769	PCI domain containing 2	PCID2	chr13q34	1.89413
230109_at	Hs.719318	phosphodiesterase 7B	PDE7B	chr6q23-q24	1.89245
219947_at	Hs.504657	C-type lectin domain family 4, member A	CLEC4A	chr12p13	1.8922
1556423_at	Hs.525479	Vasohibin 1	VASH1	chr14q24.3	1.89084
1558678_s_at	Hs.642877	metastasis associated lung adenocarcinoma transcript 1 (non-protein coding)	MALAT1	chr11q13.1	1.8901
221919_at	Hs.546261	heterogeneous nuclear ribonucleoprotein A1	HNRNPA1	chr12q13.1	1.8899
240475_at	Hs.663059	eosinophil granule ontogeny transcript (non-protein coding)	EGOT	chr3p26.1	1.8899
1561760_s_at	Hs.709491	Hypothetical LOC645513	LOC645513	chr4q26-q27	1.8899
215092_s_at	Hs.371987	nuclear factor of activated T-cells 5, tonicity-responsive	NFAT5	chr16q22.1	1.88976
242705_x_at	---	similar to hCG1981348	LOC100289219	chr4p16.3	1.88976
229750_at	Hs.654420	POU class 2 homeobox 2	POU2F2	chr19q13.2	1.88878
236856_x_at	Hs.432315	---	---	---	1.88476
241312_at	Hs.135735	---	---	---	1.88476
243149_at	Hs.461497	---	---	---	1.88476
203699_s_at	Hs.202354	deiodinase, iodothyronine, type II	DIO2	chr14q24.2-q24.3	1.88468
244287_at	Hs.519347	splicing factor, arginine/serine-rich 12	SFRS12	chr5q12.3	1.88439
222765_x_at	Hs.369284	ESF1, nucleolar pre-rRNA processing protein, homolog (S. cerevisiae)	ESF1	chr20p12.1	1.88398
204359_at	Hs.719261	fibronectin leucine rich transmembrane protein 2	FLRT2	chr14q24-q32	1.88352
202668_at	Hs.149239	ephrin-B2	EFNB2	chr13q33	1.88204
226211_at	Hs.525589	maternally expressed 3 (non-protein coding)	MEG3	chr14q32	1.88081
201761_at	Hs.469030	methylenetetrahydrofolate dehydrogenase (NADP+ dependent) 2, methenyltetrahydrofolate cyclohydrolase	MTHFD2	chr2p13.1	1.88032
236166_at	Hs.467627	hypothetical protein LOC285147	LOC285147	chr2p25.2	1.88014
240831_at	Hs.670124	---	---	---	1.88003
239845_at	Hs.562633	---	---	---	1.87948
1558847_at	Hs.353773	---	---	---	1.87941
1559663_at	Hs.676460	---	---	---	1.87935
234488_s_at	Hs.293971	germ cell-less homolog 1 (Drosophila) /// germ cell-less homolog 1 (Drosophila)-like	GMCL1 /// GMCL1L	chr2p13.3 /// chr5q35.3	1.87689
205525_at	Hs.490203	caldesmon 1	CALD1	chr7q33	1.87644
216305_s_at	Hs.303808	chromosome 2 open reading frame 3	C2orf3	chr2p11.2-p11.1	1.87624
205572_at	Hs.583870	angiopoietin 2	ANGPT2	chr8p23.1	1.87426
217094_s_at	Hs.632272	itchy E3 ubiquitin protein ligase homolog (mouse)	ITCH	chr20q11.22-q11.23	1.87413
1569603_at	Hs.684432	---	---	---	1.87395
216527_at	Hs.663638	---	---	---	1.87395
1569974_x_at	Hs.520804	Septin 13	2016-09-13	chr7p13	1.87237
1562270_at	Hs.508738	Rho guanine nucleotide exchange factor (GEF) 7	ARHGEF7	chr13q34	1.87237
225664_at	Hs.101302	collagen, type XII, alpha 1	COL12A1	chr6q12-q13	1.87213
213957_s_at	Hs.413045	centrosomal protein 350kDa	CEP350	chr1p36.13-q41	1.87057
220946_s_at	Hs.517941	SET domain containing 2	SETD2	chr3p21.31	1.87057
228632_at	Hs.301755	---	---	---	1.87057
244786_at	Hs.448753	small nucleolar RNA host gene 10 (non-protein coding)	SNHG10	chr14q32.13	1.87057
232882_at	Hs.687769	---	---	---	1.87057
219793_at	Hs.492121	sorting nexin 16	SNX16	chr8q21.13	1.87011
209401_s_at	Hs.10094	solute carrier family 12 (potassium/chloride transporters), member 4	SLC12A4	chr16q22.1	1.86962
208081_s_at	Hs.253193	zinc finger protein 442	ZNF442	chr19p13.2	1.86962
213239_at	Hs.441926	progesterone immunomodulatory binding factor 1	PIBF1	chr13q22.1	1.86851
218344_s_at	Hs.356399	REST corepressor 3	RCOR3	chr1q32.2	1.86814
1555514_a_at	Hs.658013	protein inhibitor of activated STAT, 2	PIAS2	chr18q21.1	1.86797
235970_at	Hs.446201	ligand dependent nuclear receptor corepressor-like	LCORL	chr4p15.31	1.86547
203865_s_at	Hs.474018	adenosine deaminase, RNA-specific, B1 (RED1 homolog rat)	ADARB1	chr21q22.3	1.86505
213109_at	Hs.34024	TRAF2 and NCK interacting kinase	TNIK	chr3q26.2-q26.31	1.86408
232355_at	Hs.613596	small nucleolar RNA, C/D box 114-3	SNORD114-3	chr14q32	1.86313
1558220_at	Hs.308992	Mucin 20, cell surface associated	MUC20	chr3q29	1.86313
209583_s_at	Hs.79015	CD200 molecule	CD200	chr3q12-q13	1.86284
242727_at	Hs.25362	ADP-ribosylation factor-like 5B	ARL5B	chr10p12.31	1.86233
215887_at	Hs.655904	zinc finger protein 277	ZNF277	chr7q31.1	1.86114
217104_at	Hs.709593	suppressor of tumorigenicity 20	ST20	chr15q25.1	1.8594
202683_s_at	Hs.592347	RNA (guanine-7-) methyltransferase	RNMT	chr18p11.22-p11.23	1.8575
1553972_a_at	Hs.533013	cystathionine-beta-synthase	CBS	chr21q22.3	1.85744
244340_x_at	---	---	---	---	1.85729
203438_at	Hs.233160	stanniocalcin 2	STC2	chr5q35.1	1.85723
215423_at	Hs.561432	---	---	---	1.85583
225126_at	Hs.368011	mitochondrial ribosome recycling factor	MRRF	chr9q33.2	1.85475
214469_at	Hs.121017	histone cluster 1, H2ae	HIST1H2AE	chr6p22.2-p21.1	1.85386
218859_s_at	Hs.369284	ESF1, nucleolar pre-rRNA processing protein, homolog (S. cerevisiae)	ESF1	chr20p12.1	1.85368
204053_x_at	Hs.500466	phosphatase and tensin homolog	PTEN	chr10q23.3	1.85195
208546_x_at	Hs.247815	histone cluster 1, H2bh	HIST1H2BH	chr6p21.3	1.85187
205825_at	Hs.78977	proprotein convertase subtilisin/kexin type 1	PCSK1	chr5q15-q21	1.85159
230556_at	Hs.502223	IMP1 inner mitochondrial membrane peptidase-like (S. cerevisiae)	IMMP1L	chr11p13	1.85159
205599_at	Hs.531251	TNF receptor-associated factor 1	TRAF1	chr9q33-q34	1.85026
228129_at	Hs.719078	SERPINE1 mRNA binding protein 1	SERBP1	chr1p31	1.84981
231902_at	Hs.133916	Zinc finger protein 827	ZNF827	chr4q31.22	1.84981
242153_at	Hs.654971	---	---	---	1.84981
227345_at	Hs.213467	tumor necrosis factor receptor superfamily, member 10d, decoy with truncated death domain	TNFRSF10D	chr8p21	1.84902
226325_at	Hs.592327	adenylosuccinate synthase like 1	ADSSL1	chr14q32.33	1.84867
235304_at	Hs.660423	---	---	---	1.84867
232166_at	Hs.156352	KIAA1377	KIAA1377	chr11q22.1	1.84867
224979_s_at	Hs.464243	ubiquitin specific peptidase 36	USP36	chr17q25.3	1.84806
1553274_a_at	Hs.13366	small nuclear ribonucleoprotein 48kDa (U11/U12)	SNRNP48	chr6p24.3	1.84716
211771_s_at	Hs.654420	POU class 2 homeobox 2	POU2F2	chr19q13.2	1.84677
201596_x_at	Hs.406013	keratin 18	KRT18	chr12q13	1.84611
1552516_a_at	Hs.532363	homeodomain interacting protein kinase 1	HIPK1	chr1p13.2	1.84566
213310_at	Hs.449415	Eukaryotic translation initiation factor 2C, 2	EIF2C2	chr8q24	1.84561
209435_s_at	Hs.655209	Rho/Rac guanine nucleotide exchange factor (GEF) 2	ARHGEF2	chr1q21-q22	1.84493
202481_at	Hs.289347	dehydrogenase/reductase (SDR family) member 3	DHRS3	chr1p36.1	1.84461
1556066_at	Hs.223678	lysine (K)-specific demethylase 6B	KDM6B	chr17p13.1	1.84453
215318_at	Hs.687692	hypothetical gene CG012	CG012	chr13q12-q13	1.84399
212471_at	Hs.128056	AVL9 homolog (S. cerevisiase)	AVL9	chr7p14.3	1.84391
1554153_a_at	Hs.502458	PHD finger protein 21A	PHF21A	chr11p11.2	1.84331
210069_at	Hs.439777	choline kinase-like, carnitine palmitoyltransferase 1B (muscle) transcription unit /// carnitine palmitoyltransferase 1B (muscle)	CHKB-CPT1B /// CPT1B	chr22q13.33	1.84328
207099_s_at	Hs.496449	choroideremia (Rab escort protein 1)	CHM	chrXq21.2	1.84178
220936_s_at	Hs.524280	H2A histone family, member J	H2AFJ	chr12p12	1.84178
205647_at	Hs.709202	RAD52 homolog (S. cerevisiae)	RAD52	chr12p13-p12.2	1.84178
223204_at	Hs.567498	chromosome 4 open reading frame 18	C4orf18	chr4q32.1	1.84167
213595_s_at	Hs.35433	CDC42 binding protein kinase alpha (DMPK-like)	CDC42BPA	chr1q42.11	1.84151
213470_s_at	Hs.604001	heterogeneous nuclear ribonucleoprotein H1 (H)	HNRNPH1	chr5q35.3	1.84083
206222_at	Hs.655801	tumor necrosis factor receptor superfamily, member 10c, decoy without an intracellular domain	TNFRSF10C	chr8p22-p21	1.83937
212048_s_at	Hs.706890	tyrosyl-tRNA synthetase	YARS	chr1p35.1	1.83895
203394_s_at	Hs.250666	hairy and enhancer of split 1, (Drosophila)	HES1	chr3q28-q29	1.83894
228582_x_at	Hs.712650	---	---	---	1.83822
202820_at	Hs.444362	LIM domain containing preferred translocation partner in lipoma	LPP	chr3q28	1.83807
219608_s_at	Hs.483772	F-box protein 38	FBXO38	chr5q32	1.83804
223627_at	Hs.104744	mex-3 homolog B (C. elegans)	MEX3B	chr15q25.2	1.83788
204693_at	Hs.225356	CDC42 effector protein (Rho GTPase binding) 1	CDC42EP1	chr22q13.1	1.83788
228953_at	Hs.377360	WAS protein homolog associated with actin, golgi membranes and microtubules	WHAMM	chr15q25.2	1.83768
217176_s_at	Hs.336681	zinc finger protein, X-linked	ZFX	chrXp21.3	1.83739
1554762_a_at	Hs.333179	WW and C2 domain containing 2	WWC2	chr4q35.1	1.83702
228388_at	Hs.9731	nuclear factor of kappa light polypeptide gene enhancer in B-cells inhibitor, beta	NFKBIB	chr19q13.1	1.83427
212249_at	Hs.132225	phosphoinositide-3-kinase, regulatory subunit 1 (alpha)	PIK3R1	chr5q13.1	1.83414
1557278_s_at	Hs.482497	Transportin 1	TNPO1	chr5q13.2	1.83224
1556821_x_at	Hs.547964	deleted in lymphocytic leukemia 2 (non-protein coding)	DLEU2	chr13q14.3	1.8321
1552927_at	Hs.188256	mitogen-activated protein kinase kinase kinase 7 interacting protein 3	MAP3K7IP3	chrXp21.2	1.8321
235740_at	Hs.591248	---	---	---	1.83149
209610_s_at	Hs.654352	solute carrier family 1 (glutamate/neutral amino acid transporter), member 4	SLC1A4	chr2p15-p13	1.8306
225590_at	Hs.301804	SH3 domain containing ring finger 1	SH3RF1	chr4q32.3-q33	1.8306
208467_at	Hs.373857	Kruppel-like factor 12	KLF12	chr13q22	1.83028
226411_at	Hs.26870	ecotropic viral integration site 5-like	EVI5L	chr19p13.2	1.82918
210458_s_at	Hs.132257	TRAF family member-associated NFKB activator	TANK	chr2q24-q31	1.82902
235236_at	Hs.659330	Uncharacterized protein LOC100131897	LOC100131897	chr5q35.1	1.82885
1555972_s_at	Hs.64691	F-box protein 28	FBXO28	chr1q42.11	1.82874
219387_at	Hs.292925	coiled-coil domain containing 88A	CCDC88A	chr2p16.1	1.82874
201242_s_at	Hs.291196	ATPase, Na+/K+ transporting, beta 1 polypeptide	ATP1B1	chr1q24	1.82729
210836_x_at	Hs.117545	phosphodiesterase 4D, cAMP-specific (phosphodiesterase E3 dunce homolog, Drosophila)	PDE4D	chr5q12	1.82699
206512_at	---	zinc finger (CCCH type), RNA-binding motif and serine/arginine rich 1	ZRSR1	chr5q22	1.82699
207064_s_at	Hs.143102	amine oxidase, copper containing 2 (retina-specific)	AOC2	chr17q21	1.82699
232914_s_at	Hs.369520	synaptotagmin-like 2	SYTL2	chr11q14	1.82699
229036_at	Hs.75527	adenylosuccinate lyase /// trinucleotide repeat containing 6B	ADSL /// TNRC6B	chr22q13.1 /// chr22q13.1|22q13.2	1.82548
200921_s_at	Hs.255935	B-cell translocation gene 1, anti-proliferative	BTG1	chr12q22	1.82536
212815_at	Hs.486031	activating signal cointegrator 1 complex subunit 3	ASCC3	chr6q16.1-q16.3	1.8252
213839_at	Hs.301478	calmin (calponin-like, transmembrane)	CLMN	chr14q32.13	1.82292
228625_at	Hs.355820	Cbp/p300-interacting transactivator, with Glu/Asp-rich carboxy-terminal domain, 4	CITED4	chr1p34.2|1p35-p34	1.82292
239849_at	Hs.603263	---	---	---	1.82292
209912_s_at	Hs.558440	KIAA0415	KIAA0415	chr7p22.2	1.82262
1554717_a_at	Hs.117545	phosphodiesterase 4D, cAMP-specific (phosphodiesterase E3 dunce homolog, Drosophila)	PDE4D	chr5q12	1.82102
209047_at	Hs.76152	aquaporin 1 (Colton blood group) /// indolethylamine N-methyltransferase	AQP1 /// INMT	chr7p14 /// chr7p15.3-p15.2	1.82102
1558105_a_at	Hs.91389	---	---	---	1.82102
1554333_at	Hs.513053	DnaJ (Hsp40) homolog, subfamily A, member 4	DNAJA4	chr15q25.1	1.82102
207667_s_at	Hs.514012	mitogen-activated protein kinase kinase 3	MAP2K3	chr17q11.2	1.82051
211081_s_at	Hs.130491	mitogen-activated protein kinase kinase kinase kinase 5	MAP4K5	chr14q11.2-q21	1.82016
231113_at	Hs.664646	---	---	---	1.81985
242920_at	---	---	---	---	1.81985
226248_s_at	Hs.708190	KIAA1324	KIAA1324	chr1p13.3	1.81951
242352_at	Hs.481927	Nipped-B homolog (Drosophila)	NIPBL	chr5p13.2	1.81937
206750_at	Hs.520612	v-maf musculoaponeurotic fibrosarcoma oncogene homolog K (avian)	MAFK	chr7p22.3	1.81923
227696_at	Hs.719211	Exosome component 6	EXOSC6	chr16q22.1	1.81863
208705_s_at	Hs.433702	eukaryotic translation initiation factor 5	EIF5	chr14q32.32	1.81854
212758_s_at	Hs.124503	zinc finger E-box binding homeobox 1	ZEB1	chr10p11.2	1.81814
1569666_s_at	Hs.674543	---	---	---	1.81644
228097_at	Hs.484738	myosin regulatory light chain interacting protein	MYLIP	chr6p23-p22.3	1.81617
1554501_at	Hs.719125	TSC22 domain family, member 4	TSC22D4	chr7p21-p15	1.81617
1554606_at	Hs.483209	centrosomal protein 120kDa	CEP120	chr5q23.2	1.8149
224808_s_at	Hs.107387	chromosome 7 open reading frame 20	C7orf20	chr7p22.3	1.81318
236847_at	Hs.134209	chromosome 19 open reading frame 18	C19orf18	chr19q13.43	1.81286
207474_at	Hs.476052	SNF related kinase	SNRK	chr3p22.1	1.81286
235000_at	Hs.592801	---	---	---	1.81223
217519_at	---	---	---	---	1.81223
226206_at	Hs.520612	v-maf musculoaponeurotic fibrosarcoma oncogene homolog K (avian)	MAFK	chr7p22.3	1.81211
214683_s_at	Hs.121076	CDC-like kinase 1 /// peptidylprolyl isomerase (cyclophilin)-like 3	CLK1 /// PPIL3	chr2q33 /// chr2q33.1	1.81183
205749_at	Hs.72912	cytochrome P450, family 1, subfamily A, polypeptide 1	CYP1A1	chr15q24.1	1.8114
206818_s_at	Hs.657970	cyclin M2	CNNM2	chr10q24.32	1.81004
202760_s_at	---	PALM2-AKAP2 readthrough transcript	PALM2-AKAP2	chr9q31-q33	1.80933
213448_at	Hs.656252	---	---	---	1.80833
215185_at	Hs.529860	---	---	---	1.80833
219492_at	Hs.335393	cysteine-rich hydrophobic domain 2	CHIC2	chr4q11	1.80786
215495_s_at	Hs.98259	sterile alpha motif domain containing 4A	SAMD4A	chr14q22.2	1.80747
240259_at	Hs.719261	Fibronectin leucine rich transmembrane protein 2	FLRT2	chr14q24-q32	1.8058
230742_at	Hs.439480	RNA binding motif protein 6	RBM6	chr3p21.3	1.80573
229674_at	Hs.600545	SERTA domain containing 4	SERTAD4	chr1q32.1-q41	1.80573
202887_s_at	Hs.1239	alanyl (membrane) aminopeptidase	ANPEP	chr15q25-q26	1.80565
226149_at	Hs.16936	small nucleolar RNA host gene 11 (non-protein coding)	SNHG11	chr20q11.23	1.80534
202468_s_at	Hs.58488	catenin (cadherin-associated protein), alpha-like 1	CTNNAL1	chr9q31.2	1.80498
1556194_a_at	Hs.558200	---	---	---	1.80483
234907_x_at	Hs.661106	---	---	---	1.80461
218945_at	Hs.306380	chromosome 16 open reading frame 68	C16orf68	chr16p13.2	1.80437
1562528_at	Hs.604296	---	---	---	1.804
232969_at	Hs.655940	caspase recruitment domain family, member 8	CARD8	chr19q13.33	1.804
1554015_a_at	Hs.220864	chromodomain helicase DNA binding protein 2	CHD2	chr15q26	1.80348
235834_at	Hs.490203	Caldesmon 1	CALD1	chr7q33	1.80345
229430_at	---	chromosome 8 open reading frame 46	C8orf46	chr8q13.1	1.80342
204048_s_at	Hs.102471	phosphatase and actin regulator 2	PHACTR2	chr6q24.2	1.80327
220842_at	Hs.386684	Abelson helper integration site 1	AHI1	chr6q23.3	1.80229
233073_at	Hs.660643	---	---	---	1.80179
215338_s_at	Hs.529509	natural killer-tumor recognition sequence	NKTR	chr3p23-p21	1.80179
230970_at	Hs.335205	---	---	---	1.80179
229400_at	Hs.123070	homeobox D10	HOXD10	chr2q31.1	1.80175
214181_x_at	Hs.436066	leukocyte specific transcript 1	LST1	chr6p21.3	1.80175
233748_x_at	Hs.647072	protein kinase, AMP-activated, gamma 2 non-catalytic subunit	PRKAG2	chr7q36.1	1.80097
230112_at	Hs.170388	membrane-associated ring finger (C3HC4) 4	2016-03-04	chr2q35	1.7996
202821_s_at	Hs.444362	LIM domain containing preferred translocation partner in lipoma	LPP	chr3q28	1.7992
211466_at	Hs.644095	nuclear factor I/B	NFIB	chr9p24.1	1.79895
217482_at	Hs.636860	---	---	---	1.79895
209017_s_at	Hs.350265	lon peptidase 1, mitochondrial	LONP1	chr19p13.2	1.79853
203092_at	Hs.465784	translocase of inner mitochondrial membrane 44 homolog (yeast)	TIMM44	chr19p13.3|19p13.3-p13.2	1.79838
1554919_s_at	Hs.657403	chromosome 7 open reading frame 63	C7orf63	chr7q21.13	1.79816
224579_at	Hs.694701	solute carrier family 38, member 1	SLC38A1	chr12q13.11	1.79753
204907_s_at	Hs.31210	B-cell CLL/lymphoma 3	BCL3	chr19q13.1-q13.2	1.79707
220835_s_at	Hs.536490	zinc finger protein 407	ZNF407	chr18q23	1.79707
1557382_x_at	---	ankyrin repeat and GTPase domain Arf GTPase activating protein 11	AGAP11	chr10q23.2	1.79701
222360_at	Hs.440776	DPH5 homolog (S. cerevisiae)	DPH5	chr1p21.2	1.79701
236473_at	Hs.590928	coiled-coil and C2 domain containing 2A	CC2D2A	chr4p15.32	1.79701
1565358_at	Hs.654583	retinoic acid receptor, alpha	RARA	chr17q21	1.79701
223985_at	Hs.136901	fibronectin type III and SPRY domain containing 1-like	FSD1L	chr9q31	1.79701
220329_s_at	Hs.486835	required for meiotic nuclear division 1 homolog (S. cerevisiae)	RMND1	chr6q25.1	1.79562
1556006_s_at	Hs.529862	Casein kinase 1, alpha 1	CSNK1A1	chr5q32	1.79555
228600_x_at	Hs.592178	chromosome 7 open reading frame 46	C7orf46	chr7p15.3	1.79539
1558046_x_at	Hs.710994	hypothetical LOC100132864 /// hypothetical protein LOC100293492 /// similar to Serine/threonine-protein kinase PRKX (Protein kinase PKX1) /// hypothetical protein LOC441528 /// similar to hCG1981372	LOC100132864 /// LOC100293492 /// LOC389906 /// LOC441528 /// LOC729162	chrXp22.33	1.79516
1554283_at	Hs.639842	CCR4 carbon catabolite repression 4-like (S. cerevisiae)	CCRN4L	chr4q31.1	1.79511
228899_at	Hs.535040	hypothetical protein LOC100132884	LOC100132884	chr7q36.1	1.79491
218486_at	Hs.12229	Kruppel-like factor 11	KLF11	chr2p25	1.79447
229958_at	Hs.127675	ceroid-lipofuscinosis, neuronal 8 (epilepsy, progressive with mental retardation)	CLN8	chr8p23	1.79399
220999_s_at	Hs.519702	cytoplasmic FMR1 interacting protein 2	CYFIP2	chr5q33.3	1.79399
226114_at	Hs.293798	zinc finger protein 436	ZNF436	chr1p36	1.79364
235618_at	Hs.205392	zinc finger protein 507	ZNF507	chr19q13.11	1.79363
222145_at	Hs.674950	---	---	---	1.79293
238858_at	Hs.310640	TRAF-interacting protein with forkhead-associated domain	TIFA	chr4q25	1.79293
230156_x_at	Hs.220864	Chromodomain helicase DNA binding protein 2	CHD2	chr15q26	1.79293
209955_s_at	Hs.654370	fibroblast activation protein, alpha	FAP	chr2q23	1.79188
1569112_at	Hs.654821	solute carrier family 44, member 5	SLC44A5	chr1p31.1	1.79188
242024_at	Hs.656132	---	---	---	1.79188
238262_at	Hs.511956	speedy homolog A (Xenopus laevis)	SPDYA	chr2p23.2	1.79188
219628_at	Hs.386299	zinc finger, matrin type 3	ZMAT3	chr3q26.3-q27	1.79138
214770_at	Hs.147635	macrophage scavenger receptor 1	MSR1	chr8p22	1.79119
238635_at	Hs.558531	chromosome 5 open reading frame 28	C5orf28	chr5p12	1.79119
215150_at	Hs.567533	YOD1 OTU deubiquinating enzyme 1 homolog (S. cerevisiae)	YOD1	chr1q32.2	1.78914
230258_at	Hs.162125	GLIS family zinc finger 3	GLIS3	chr9p24.2	1.78914
1553542_at	Hs.654850	coiled-coil domain containing 125	CCDC125	chr5q13.2	1.78914
239744_at	Hs.657948	---	---	---	1.78914
205005_s_at	Hs.60339	N-myristoyltransferase 2	NMT2	chr10p13	1.78873
1554140_at	Hs.49421	WD repeat domain 78	WDR78	chr1p31.3	1.78873
1559706_at	Hs.482521	Rho-guanine nucleotide exchange factor	RGNEF	chr5q13.2	1.78873
239274_at	Hs.656225	---	---	---	1.78873
226764_at	Hs.133916	zinc finger protein 827	ZNF827	chr4q31.21-q31.22	1.78869
232020_at	Hs.705442	SMAD specific E3 ubiquitin protein ligase 2	SMURF2	chr17q22-q23	1.78856
201235_s_at	Hs.519162	BTG family, member 2	BTG2	chr1q32	1.78563
236533_at	Hs.655552	ArfGAP with SH3 domain, ankyrin repeat and PH domain 1	ASAP1	chr8q24.1-q24.2	1.78452
233929_x_at	Hs.459573	WAS protein family homolog 3 pseudogene	WASH3P	chr15q26.3	1.78448
200920_s_at	Hs.255935	B-cell translocation gene 1, anti-proliferative	BTG1	chr12q22	1.78409
210484_s_at	Hs.655801	hypothetical protein MGC31957 /// tumor necrosis factor receptor superfamily, member 10c, decoy without an intracellular domain	MGC31957 /// TNFRSF10C	chr8p21.2 /// chr8p22-p21	1.78313
228240_at	Hs.436379	---	---	---	1.78311
210110_x_at	Hs.643472	heterogeneous nuclear ribonucleoprotein H3 (2H9)	HNRNPH3	chr10q22	1.78275
220046_s_at	Hs.4859	cyclin L1	CCNL1	chr3q25.31	1.78268
209652_s_at	Hs.252820	placental growth factor	PGF	chr14q24-q31	1.78256
200997_at	Hs.533712	RNA binding motif protein 4	RBM4	chr11q13	1.78229
222343_at	Hs.469658	BCL2-like 11 (apoptosis facilitator)	BCL2L11	chr2q13	1.78201
238829_at	Hs.662429	---	---	---	1.78187
218292_s_at	Hs.647072	protein kinase, AMP-activated, gamma 2 non-catalytic subunit	PRKAG2	chr7q36.1	1.7818
230795_at	Hs.597557	---	---	---	1.78049
204802_at	Hs.1027	Ras-related associated with diabetes	RRAD	chr16q22	1.77985
1558691_a_at	Hs.654652	dedicator of cytokinesis 4	DOCK4	chr7q31.1	1.77945
226284_at	Hs.520073	zinc finger and BTB domain containing 2	ZBTB2	chr6q25.1	1.77919
236181_at	Hs.389638	Hypothetical protein LOC100132181	LOC100132181	---	1.7779
226897_s_at	Hs.371856	zinc finger CCCH-type containing 7A	ZC3H7A	chr16p13-p12	1.77726
1559401_a_at	Hs.658050	---	---	---	1.7767
232007_at	Hs.624002	1-acylglycerol-3-phosphate O-acyltransferase 5 (lysophosphatidic acid acyltransferase, epsilon)	AGPAT5	chr8p23.1	1.776
221014_s_at	Hs.591679	RAB33B, member RAS oncogene family	RAB33B	chr4q28	1.77539
203093_s_at	Hs.465784	translocase of inner mitochondrial membrane 44 homolog (yeast)	TIMM44	chr19p13.3|19p13.3-p13.2	1.77538
1561749_at	Hs.684685	---	---	---	1.77505
219130_at	Hs.440371	coiled-coil domain containing 76	CCDC76	chr1pter-q31.3	1.77482
36552_at	Hs.694798	C2 calcium-dependent domain containing 3	C2CD3	chr11q13.4	1.7745
201616_s_at	Hs.490203	caldesmon 1	CALD1	chr7q33	1.77435
1558017_s_at	Hs.662065	---	---	---	1.77404
225884_s_at	Hs.709462	GDNF-inducible zinc finger protein 1	GZF1	chr20p12.3-p11.21	1.7724
202453_s_at	Hs.577202	general transcription factor IIH, polypeptide 1, 62kDa	GTF2H1	chr11p15.1-p14	1.77183
1558045_a_at	Hs.710994	hypothetical protein LOC100293492 /// similar to Serine/threonine-protein kinase PRKX (Protein kinase PKX1) /// hypothetical protein LOC441528 /// similar to hCG1981372	LOC100293492 /// LOC389906 /// LOC441528 /// LOC729162	chrXp22.33	1.77151
228827_at	Hs.547787	---	---	---	1.77138
212951_at	Hs.362806	G protein-coupled receptor 116	GPR116	chr6p12.3	1.77117
235542_at	Hs.516107	tet oncogene family member 3	TET3	chr2p13.1	1.77051
203574_at	Hs.79334	nuclear factor, interleukin 3 regulated	NFIL3	chr9q22	1.77047
228983_at	Hs.657901	---	---	---	1.77007
234006_s_at	Hs.272299	chromosome 1 open reading frame 91	C1orf91	chr1p36.11-p34.2	1.77007
243815_at	Hs.382874 /// Hs.547601	Zinc finger protein 70	ZNF70	chr22q11.2|22q11.23	1.77007
218914_at	Hs.512597	chromosome 1 open reading frame 66	C1orf66	chr1q23.1	1.77007
219730_at	Hs.479911	mediator complex subunit 18	MED18	chr1p35.3	1.77007
232792_at	Hs.489254	tripartite motif-containing 69	TRIM69	chr15q21.1	1.76976
207207_at	Hs.121605	RNA binding motif protein, X-linked-like 2	RBMXL2	chr11p15	1.76966
240673_at	Hs.206112	---	---	---	1.76966
236553_at	Hs.649477	---	---	---	1.76966
240307_at	Hs.671758	---	---	---	1.76947
225327_at	Hs.152385	KIAA1370	KIAA1370	chr15q21.2-q21.3	1.7692
214754_at	Hs.516107	tet oncogene family member 3	TET3	chr2p13.1	1.76872
206548_at	Hs.655463	---	---	---	1.76872
221234_s_at	Hs.716609	BTB and CNC homology 1, basic leucine zipper transcription factor 2	BACH2	chr6q15	1.76872
1554014_at	Hs.220864	chromodomain helicase DNA binding protein 2	CHD2	chr15q26	1.76851
238848_at	Hs.270851	OTU domain containing 4	OTUD4	chr4q31.21	1.76849
233003_at	Hs.677080	---	---	---	1.76849
214591_at	Hs.49075	kelch-like 4 (Drosophila)	KLHL4	chrXq21.3	1.76832
238342_at	Hs.716898	---	---	---	1.76832
1570571_at	Hs.653125	Coiled-coil domain containing 91	CCDC91	chr12p11.22	1.76832
206172_at	Hs.336046	interleukin 13 receptor, alpha 2	IL13RA2	chrXq13.1-q28	1.76832
233981_at	Hs.649976	---	---	---	1.76832
241767_at	Hs.126101	---	---	---	1.76832
218712_at	Hs.272673	chromosome 1 open reading frame 109	C1orf109	chr1p34.3	1.76832
243589_at	Hs.592759	---	---	---	1.76832
222811_at	Hs.72782	FtsJ methyltransferase domain containing 1	FTSJD1	chr16q22.2	1.7662
1565436_s_at	Hs.258855	myeloid/lymphoid or mixed-lineage leukemia (trithorax homolog, Drosophila)	MLL	chr11q23	1.76426
223315_at	Hs.201034	netrin 4	NTN4	chr12q22|12q22-q23	1.76394
224492_s_at	Hs.526665	zinc finger protein 627	ZNF627	chr19p13.2	1.76363
1559840_s_at	Hs.251830	T-box 18	TBX18	chr6q14-q15	1.76326
1556764_s_at	Hs.657837	---	---	---	1.76268
227230_s_at	Hs.596667	KIAA1211	KIAA1211	chr4q12	1.76268
232030_at	Hs.514843	KIAA1632	KIAA1632	chr18q12.3-q21.1	1.7622
226964_at	Hs.656863	---	---	---	1.76081
222809_x_at	Hs.709288	coiled-coil domain containing 85C	CCDC85C	chr14q32.31	1.76008
209402_s_at	Hs.10094	solute carrier family 12 (potassium/chloride transporters), member 4	SLC12A4	chr16q22.1	1.75992
212368_at	Hs.485892	zinc finger protein 292	ZNF292	chr6q14.3	1.75934
210479_s_at	Hs.695914	RAR-related orphan receptor A	RORA	chr15q22.2	1.75891
242780_at	Hs.699980	VAMP (vesicle-associated membrane protein)-associated protein A, 33kDa	VAPA	chr18p11.22	1.75891
204818_at	Hs.162795	hydroxysteroid (17-beta) dehydrogenase 2	HSD17B2	chr16q24.1-q24.2	1.75891
240141_at	---	---	---	---	1.75891
203736_s_at	Hs.172445	PTPRF interacting protein, binding protein 1 (liprin beta 1)	PPFIBP1	chr12p11.23-p11.22	1.75869
221944_at	---	hypothetical LOC645644	FLJ42627	chr16p13.3	1.7583
233827_s_at	Hs.213724	suppressor of Ty 16 homolog (S. cerevisiae)	SUPT16H	chr14q11.2	1.7583
1568807_a_at	Hs.600720	---	---	---	1.7583
204435_at	Hs.719291	nucleoporin like 1	NUPL1	chr13q12.13	1.75818
229804_x_at	Hs.531330	COBW domain containing 1 /// COBW domain containing 2 /// COBW domain containing 3 /// COBW domain containing 6	CBWD1 /// CBWD2 /// CBWD3 /// CBWD6	chr2q13 /// chr9p24.3 /// chr9q13 /// chr9q21.11	1.75788
244341_at	Hs.694508	---	---	---	1.75755
1563222_at	Hs.684579	---	---	---	1.75744
219437_s_at	Hs.335003	ankyrin repeat domain 11	ANKRD11	chr16q24.3	1.75595
210426_x_at	Hs.695914	RAR-related orphan receptor A	RORA	chr15q22.2	1.75591
211711_s_at	Hs.500466	phosphatase and tensin homolog	PTEN	chr10q23.3	1.75483
224430_s_at	Hs.347614	mitochondrial translation optimization 1 homolog (S. cerevisiae)	MTO1	chr6q13	1.7539
220300_at	Hs.494875	regulator of G-protein signaling 3	RGS3	chr9q32	1.75354
238430_x_at	Hs.709347	schlafen family member 5	SLFN5	chr17q12	1.75337
1556568_a_at	Hs.659379	---	---	---	1.75277
239184_at	Hs.417262	---	---	---	1.75277
225827_at	Hs.449415	eukaryotic translation initiation factor 2C, 2	EIF2C2	chr8q24	1.75246
240592_at	Hs.446201	ligand dependent nuclear receptor corepressor-like	LCORL	chr4p15.31	1.75174
225239_at	Hs.593027	---	---	---	1.75128
214415_at	Hs.652174	plasminogen-like B1 /// plasminogen-like B2	PLGLB1 /// PLGLB2	chr2p11-q11 /// chr2p11.2	1.75012
217556_at	Hs.495674	chloride channel 4	CLCN4	chrXp22.3	1.75012
224463_s_at	Hs.98328	chromosome 11 open reading frame 70	C11orf70	chr11q22.1	1.75012
239138_at	Hs.372378	---	---	---	1.75012
242752_at	Hs.711638	---	---	---	1.75012
1552526_at	Hs.591011	family with sequence similarity 71, member C	FAM71C	chr12q23.1	1.75012
1568954_s_at	Hs.221497	chromosome 16 open reading frame 72	C16orf72	chr16p13.2	1.75012
229073_at	Hs.130957	protogenin homolog (Gallus gallus)	PRTG	chr15q21.3	1.75012
206825_at	Hs.2820	oxytocin receptor	OXTR	chr3p25	1.75012
1560643_x_at	Hs.639115	---	---	---	1.75012
206033_s_at	Hs.41690	desmocollin 3	DSC3	chr18q12.1	1.74969
235324_at	Hs.405144	splicing factor, arginine/serine-rich 3	SFRS3	chr6p21	1.74969
235362_at	Hs.297988	Hypothetical LOC729970	LOC729970	chr1p21.3	1.74969
238784_at	Hs.533644	dpy-19-like 2 (C. elegans)	DPY19L2	chr12q14.2	1.7496
213435_at	Hs.516617	SATB homeobox 2	SATB2	chr2q33	1.7496
236207_at	Hs.591602	sperm specific antigen 2	SSFA2	chr2q31.3	1.74877
201702_s_at	Hs.106019	protein phosphatase 1, regulatory (inhibitor) subunit 10	PPP1R10	chr6p21.3	1.74877
217492_s_at	Hs.493716	phosphatase and tensin homolog /// phosphatase and tensin homolog pseudogene 1	PTEN /// PTENP1	chr10q23.3 /// chr9p21	1.74811
236442_at	Hs.162868	D4, zinc and double PHD fingers, family 3	DPF3	chr14q24.3-q31.1	1.74771
206003_at	Hs.518767	centrosomal protein 135kDa	CEP135	chr4q12	1.74655
227099_s_at	Hs.714890	hypothetical protein LOC387763	LOC387763	chr11p11.2	1.74608
234300_s_at	Hs.14794	zinc finger protein 28 homolog (mouse)	ZFP28	---	1.74606
226419_s_at	Hs.710026	hypothetical LOC645460	FLJ44342	chr17q22	1.74597
204254_s_at	Hs.524368	vitamin D (1,25- dihydroxyvitamin D3) receptor	VDR	chr12q13.11	1.74518
1557238_s_at	Hs.676327	---	---	---	1.74518
1562153_a_at	Hs.133107	Pvt1 oncogene (non-protein coding)	PVT1	chr8q24	1.74518
230952_at	Hs.658149	RRN3 RNA polymerase I transcription factor homolog (S. cerevisiae) pseudogene	LOC730092	chr16p12.1	1.74518
243868_at	Hs.709930	---	---	---	1.74518
225857_s_at	Hs.400876	hypothetical LOC388796	LOC388796	chr20q11.23	1.74501
203811_s_at	Hs.13852	DnaJ (Hsp40) homolog, subfamily B, member 4	DNAJB4	chr1p31.1	1.74495
225527_at	Hs.429666	CCAAT/enhancer binding protein (C/EBP), gamma	CEBPG	chr19q13.11	1.74452
213067_at	Hs.16355	myosin, heavy chain 10, non-muscle	MYH10	chr17p13	1.74418
243509_at	Hs.110470	---	---	---	1.74418
222493_s_at	Hs.36959	zinc finger, AN1-type domain 3	ZFAND3	chr6pter-p22.3	1.74383
227828_s_at	Hs.302346	family with sequence similarity 176, member A	FAM176A	chr2p12	1.74272
214911_s_at	Hs.75243	bromodomain containing 2	BRD2	chr6p21.3	1.74254
205659_at	Hs.196054	histone deacetylase 9	HDAC9	chr7p21.1	1.74241
229272_at	Hs.6834	formin binding protein 4	FNBP4	chr11p11.2	1.7396
207247_s_at	Hs.522845	zinc finger protein, X-linked /// zinc finger protein, Y-linked	ZFX /// ZFY	chrXp21.3 /// chrYp11.3	1.73847
227306_at	Hs.99785	---	---	---	1.73847
1555337_a_at	Hs.465829	zinc finger protein 317	ZNF317	---	1.7384
218775_s_at	Hs.333179	WW and C2 domain containing 2	WWC2	chr4q35.1	1.73785
205018_s_at	Hs.657347	muscleblind-like 2 (Drosophila)	MBNL2	chr13q32.1	1.73773
213035_at	Hs.335239	ankyrin repeat domain 28	ANKRD28	chr3p25.1	1.73703
204894_s_at	Hs.198241	amine oxidase, copper containing 3 (vascular adhesion protein 1)	AOC3	chr17q21	1.7368
241244_at	Hs.635173	---	---	---	1.7368
243512_x_at	Hs.146520	---	---	---	1.7368
210513_s_at	Hs.73793	vascular endothelial growth factor A	VEGFA	chr6p12	1.73604
212950_at	Hs.362806	G protein-coupled receptor 116	GPR116	chr6p12.3	1.73602
228213_at	Hs.524280	H2A histone family, member J	H2AFJ	chr12p12	1.73588
208070_s_at	Hs.232021	REV3-like, catalytic subunit of DNA polymerase zeta (yeast)	REV3L	chr6q21	1.73508
1554420_at	Hs.460	activating transcription factor 3	ATF3	chr1q32.3	1.73482
203917_at	Hs.634837	coxsackie virus and adenovirus receptor	CXADR	chr21q21.1	1.73456
203640_at	Hs.657347	muscleblind-like 2 (Drosophila)	MBNL2	chr13q32.1	1.73221
208708_x_at	Hs.433702	eukaryotic translation initiation factor 5	EIF5	chr14q32.32	1.73221
221903_s_at	Hs.578973	cylindromatosis (turban tumor syndrome)	CYLD	chr16q12.1	1.7321
218724_s_at	Hs.632264	TGFB-induced factor homeobox 2	TGIF2	chr20q11.2-q12	1.7314
1554783_s_at	Hs.655209	Rho/Rac guanine nucleotide exchange factor (GEF) 2	ARHGEF2	chr1q21-q22	1.73122
1557422_at	Hs.687447	---	---	---	1.73122
211828_s_at	Hs.34024	TRAF2 and NCK interacting kinase	TNIK	chr3q26.2-q26.31	1.73093
1557169_x_at	Hs.610941	HLA complex group 11	HCG11	chr6p21	1.73068
1556329_a_at	Hs.654741	---	---	---	1.73062
1560527_at	Hs.621233	transcription factor NF-E4	NF-E4	chr7q22.1	1.73038
209737_at	Hs.603842	membrane associated guanylate kinase, WW and PDZ domain containing 2	MAGI2	chr7q21	1.72999
235510_at	Hs.512773	Usher syndrome 1C binding protein 1	USHBP1	chr19p13	1.72999
227082_at	Hs.193784	---	---	---	1.72994
203860_at	Hs.80741	propionyl Coenzyme A carboxylase, alpha polypeptide	PCCA	chr13q32	1.72985
244070_at	Hs.12967	spectrin repeat containing, nuclear envelope 1	SYNE1	chr6q25	1.72877
235026_at	Hs.505871	chromosome 12 open reading frame 66	C12orf66	chr12q14.2	1.72877
1556134_a_at	Hs.718506	UDP-GlcNAc:betaGal beta-1,3-N-acetylglucosaminyltransferase 5	B3GNT5	chr3q28	1.72769
222585_x_at	Hs.469254	lysine-rich coiled-coil 1	KRCC1	chr2p11.2	1.7263
232759_at	---	---	---	---	1.72543
222313_at	Hs.663352	---	---	---	1.72506
233386_at	Hs.661237	---	---	---	1.72506
240176_at	Hs.639477	---	---	---	1.72506
238932_at	Hs.658919	---	---	---	1.72473
209359_x_at	Hs.149261	runt-related transcription factor 1	RUNX1	chr21q22.3	1.72357
1553725_s_at	Hs.173001	zinc finger protein 644	ZNF644	chr1p22.2	1.72347
225912_at	Hs.492261	tumor protein p53 inducible nuclear protein 1	TP53INP1	chr8q22	1.72346
231115_at	Hs.655467	polymerase (DNA directed), eta	POLH	chr6p21.1	1.72282
204194_at	Hs.154276	BTB and CNC homology 1, basic leucine zipper transcription factor 1	BACH1	chr21q22.11	1.72182
221640_s_at	Hs.592290	leucine-rich repeats and death domain containing	LRDD	chr11p15.5	1.72169
229344_x_at	Hs.504670	ribosomal modification protein rimK-like family member B	RIMKLB	chr12p13.31	1.7215
221201_s_at	Hs.502127	zinc finger protein 155	ZNF155	chr19q13.2-q13.32	1.72123
205540_s_at	Hs.50282	Ras-related GTP binding B	RRAGB	chrXp11.21	1.72038
225968_at	Hs.699317	prickle homolog 2 (Drosophila)	PRICKLE2	chr3p14.1	1.72038
219432_at	Hs.646899	Ellis van Creveld syndrome	EVC	chr4p16	1.72032
228587_at	Hs.632240	---	---	---	1.71993
225595_at	Hs.535319	CREB/ATF bZIP transcription factor	CREBZF	chr11q14	1.71947
208900_s_at	Hs.472737	topoisomerase (DNA) I	TOP1	chr20q12-q13.1	1.71926
201971_s_at	Hs.477155	ATPase, H+ transporting, lysosomal 70kDa, V1 subunit A	ATP6V1A	chr3q13.2-q13.31	1.71846
216300_x_at	Hs.654583	retinoic acid receptor, alpha	RARA	chr17q21	1.71758
237790_at	Hs.436550	hypothetical protein FLJ33996	FLJ33996	chr12q13.13	1.71642
233175_at	Hs.99971	zinc finger protein 460	ZNF460	chr19q13.4	1.71599
225204_at	Hs.13854	PTC7 protein phosphatase homolog (S. cerevisiae)	PPTC7	chr12q24.11	1.71591
204744_s_at	Hs.445403	isoleucyl-tRNA synthetase	IARS	chr9q21	1.71568
221971_x_at	Hs.645346	ArfGAP with GTPase domain, ankyrin repeat and PH domain 10 /// ArfGAP with GTPase domain, ankyrin repeat and PH domain 4 /// ArfGAP with GTPase domain, ankyrin repeat and PH domain 5 /// ArfGAP with GTPase domain, ankyrin repeat and PH domain 9	AGAP10 /// AGAP4 /// AGAP5 /// AGAP9	chr10q11.22 /// chr10q22.2	1.7147
233329_s_at	Hs.469254	lysine-rich coiled-coil 1	KRCC1	chr2p11.2	1.71419
227069_at	Hs.191482	---	---	---	1.71338
218093_s_at	Hs.525163	ankyrin repeat domain 10	ANKRD10	chr13q34	1.71288
206184_at	Hs.592205	v-crk sarcoma virus CT10 oncogene homolog (avian)-like	CRKL	chr22q11|22q11.21	1.71258
226991_at	Hs.713650	Nuclear factor of activated T-cells, cytoplasmic, calcineurin-dependent 2	NFATC2	chr20q13.2-q13.3	1.71258
223852_s_at	Hs.471768	serine/threonine kinase 40	STK40	chr1p34.3	1.712
1560486_at	Hs.530436	syntaxin binding protein 3	STXBP3	chr1p13.3	1.71158
204157_s_at	Hs.167451	serine/threonine-protein kinase QSK	QSK	chr11q23.3	1.7115
226501_at	Hs.529163	X-prolyl aminopeptidase (aminopeptidase P) 3, putative	XPNPEP3	chr22q13.31-q13.33	1.71122
209624_s_at	Hs.604789	methylcrotonoyl-Coenzyme A carboxylase 2 (beta)	MCCC2	chr5q12-q13	1.71047
224766_at	Hs.80545	Ribosomal protein L37	RPL37	chr5p13	1.71035
1552634_a_at	Hs.631642	zinc finger protein 101	ZNF101	chr19p13.11	1.71035
1559929_at	Hs.350952	---	---	---	1.71035
207174_at	Hs.655675	glypican 5	GPC5	chr13q32	1.71035
222629_at	Hs.443077	REV1 homolog (S. cerevisiae)	REV1	chr2q11.1-q11.2	1.71013
226499_at	Hs.535075	NOTCH-regulated ankyrin repeat protein	NRARP	chr9q34.3	1.71013
212472_at	Hs.501928	microtubule associated monoxygenase, calponin and LIM domain containing 2	MICAL2	chr11p15.3	1.71003
204200_s_at	Hs.1976	platelet-derived growth factor beta polypeptide (simian sarcoma viral (v-sis) oncogene homolog)	PDGFB	chr22q12.3-q13.1|22q13.1	1.70975
205148_s_at	Hs.495674	chloride channel 4	CLCN4	chrXp22.3	1.70975
206343_s_at	Hs.453951	neuregulin 1	NRG1	chr8p12	1.70975
206097_at	Hs.300076	solute carrier family 22 (organic cation transporter), member 18 antisense	SLC22A18AS	chr11p15.5	1.70936
212794_s_at	Hs.12144	KIAA1033	KIAA1033	chr12q24.11	1.70898
225956_at	Hs.484195	chromosome 5 open reading frame 41	C5orf41	chr5q35.1	1.70877
219686_at	Hs.133062	serine/threonine kinase 32B	STK32B	chr4p16.2	1.70831
1569973_at	Hs.520804	Septin 13	2016-09-13	chr7p13	1.70825
1561761_x_at	Hs.709491	Hypothetical LOC645513	LOC645513	chr4q26-q27	1.70758
225066_at	Hs.380372	protein phosphatase 2, regulatory subunit B, delta isoform	PPP2R2D	chr10q26.3	1.70758
1557505_a_at	Hs.658345	---	---	---	1.70758
233400_at	Hs.657739	---	---	---	1.70758
237305_at	Hs.674599	---	---	---	1.70758
239338_x_at	---	---	---	---	1.70758
239387_at	Hs.661729	---	---	---	1.70758
219164_s_at	Hs.168241	ATG2 autophagy related 2 homolog B (S. cerevisiae)	ATG2B	chr14q32.2	1.70689
224497_x_at	Hs.18788	hydroxysteroid (17-beta) dehydrogenase 14	HSD17B14	chr19q13.33	1.70616
233068_at	Hs.634293	---	---	---	1.70616
235360_at	Hs.654645	pleckstrin homology domain containing, family M, member 3	PLEKHM3	chr2q33.3	1.70616
242134_at	Hs.553068	---	---	---	1.70616
1563259_at	Hs.661986	---	---	---	1.70616
238476_at	Hs.484195	chromosome 5 open reading frame 41	C5orf41	chr5q35.1	1.70576
229974_at	Hs.87306	Ellis van Creveld syndrome 2	EVC2	chr4p16.2-p16.1	1.70576
224864_at	Hs.653135	steroid receptor RNA activator 1	SRA1	chr5q31.3	1.70563
212458_at	Hs.59332	sprouty-related, EVH1 domain containing 2	SPRED2	chr2p14	1.70434
207046_at	Hs.706635	histone cluster 2, H4a /// histone cluster 2, H4b	HIST2H4A /// HIST2H4B	chr1q21	1.70415
202568_s_at	Hs.35828	MAP/microtubule affinity-regulating kinase 3	MARK3	chr14q32.3	1.70401
203601_s_at	Hs.433764	zinc finger and BTB domain containing 17	ZBTB17	chr1p36.2-p36.1	1.704
234644_x_at	Hs.655801	Tumor necrosis factor receptor superfamily, member 10c, decoy without an intracellular domain	TNFRSF10C	chr8p22-p21	1.70393
1554810_at	Hs.631562	phospholipase A2, group IVC (cytosolic, calcium-independent)	PLA2G4C	chr19q13.3	1.70341
208086_s_at	Hs.495912	dystrophin	DMD	chrXp21.2	1.70341
215123_at	Hs.552700	similar to acyl-CoA synthetase medium-chain family member 2 /// hypothetical protein LOC100288583 /// nuclear pore complex interacting protein-like 3	LOC100288332 /// LOC100288583 /// NPIPL3	chr16p11.2 /// chr16p12.2 /// chr16p13.11	1.70341
230180_at	Hs.705517	---	---	---	1.70341
237891_at	Hs.484551	Mdm2 p53 binding protein homolog (mouse)	MDM2	chr12q14.3-q15	1.70341
242592_at	Hs.416214	G protein-coupled receptor 137C	GPR137C	chr14q22.1	1.70341
229796_at	Hs.97849	SIX homeobox 4	SIX4	chr14q23	1.70282
218819_at	Hs.439440	integrator complex subunit 6	INTS6	chr13q14.12-q14.2	1.70277
204991_s_at	Hs.187898	neurofibromin 2 (merlin)	NF2	chr22q12.2	1.70262
243802_at	Hs.97691	similar to hCG1730248	LOC643037	chr11q21	1.70261
1557073_s_at	Hs.659846	Tau tubulin kinase 2	TTBK2	chr15q15.2	1.70261
236946_at	Hs.21691	---	---	---	1.70261
235596_at	Hs.125720	---	---	---	1.70261
232369_at	Hs.679513	---	---	---	1.70244
243581_at	Hs.443728	SH3 domain containing ring finger 2	SH3RF2	chr5q32	1.70204
214814_at	Hs.175955	YTH domain containing 1	YTHDC1	chr4q13.2	1.70204
1563687_a_at	Hs.631525	FRY-like	FRYL	chr4p11	1.70201
235447_at	Hs.21187	TruB pseudouridine (psi) synthase homolog 1 (E. coli)	TRUB1	chr10q25.3	1.70201
208527_x_at	Hs.534369	histone cluster 1, H2be	HIST1H2BE	chr6p21.3	1.70201
202800_at	Hs.631630	protein kinase, cAMP-dependent, catalytic, alpha	PRKACA	chr19p13.1	1.70201
210983_s_at	Hs.438720	minichromosome maintenance complex component 7	MCM7	chr7q21.3-q22.1	1.70121
201085_s_at	Hs.517262	SON DNA binding protein	SON	chr21q22.1-q22.2|21q22.11	1.70056
220175_s_at	Hs.355950	COBW domain containing 1 /// COBW domain containing 2 /// COBW domain containing 3 /// COBW domain containing 5 /// COBW domain containing 6 /// COBW domain containing 7	CBWD1 /// CBWD2 /// CBWD3 /// CBWD5 /// CBWD6 /// CBWD7	chr2q13 /// chr9p12 /// chr9p24.3 /// chr9q13 /// chr9q21.11	1.7005
235085_at	Hs.657673	homolog of rat pragma of Rnd2	PRAGMIN	chr8p23.1	1.70029
240370_at	Hs.605079	---	---	---	1.70019
222348_at	Hs.595458	Microtubule associated serine/threonine kinase family member 4	MAST4	chr5q12.3	1.70004
204243_at	Hs.205627	rearranged L-myc fusion	RLF	chr1p32	1.70004
57516_at	Hs.132227	zinc finger protein 764	ZNF764	chr16p11.2	1.69917
208003_s_at	Hs.371987	nuclear factor of activated T-cells 5, tonicity-responsive	NFAT5	chr16q22.1	1.69876
200670_at	Hs.437638	X-box binding protein 1	XBP1	chr22q12.1|22q12	1.69869
232330_at	Hs.654779	Chromosome 7 open reading frame 44	C7orf44	chr7p13	1.69799
225173_at	Hs.486458	Rho GTPase activating protein 18	ARHGAP18	chr6q22.33	1.69736
232172_at	Hs.444541	hypothetical protein LOC401577	LOC401577	chrXp22.33;Yp11.31	1.69723
221045_s_at	Hs.162200	period homolog 3 (Drosophila)	PER3	chr1p36.23	1.69659
207164_s_at	Hs.69997	zinc finger protein 238	ZNF238	chr1q44-qter	1.69591
218751_s_at	Hs.679796	F-box and WD repeat domain containing 7	FBXW7	chr4q31.3	1.69584
218242_s_at	Hs.632120	suppressor of variegation 4-20 homolog 1 (Drosophila)	SUV420H1	chr11q13.2	1.69545
1560342_at	Hs.684396	---	---	---	1.69541
1559517_a_at	Hs.515283	spire homolog 1 (Drosophila)	SPIRE1	chr18p11.21	1.69485
231950_at	Hs.534812	zinc finger protein 658	ZNF658	chr9p13.1	1.69485
218987_at	Hs.714407	activating transcription factor 7 interacting protein	ATF7IP	chr12p13.1	1.69465
214442_s_at	Hs.658013	protein inhibitor of activated STAT, 2	PIAS2	chr18q21.1	1.69464
223769_x_at	Hs.709864	hydroxypyruvate isomerase homolog (E. coli)	HYI	chr1p34.2	1.69441
1565525_a_at	Hs.696047	t-complex 11 (mouse)-like 2	TCP11L2	chr12q23.3	1.69355
226273_at	Hs.166486	chloride channel 5	CLCN5	chrXp11.23-p11.22	1.69355
202600_s_at	Hs.155017	nuclear receptor interacting protein 1	NRIP1	chr21q11.2	1.69352
215499_at	Hs.514012	mitogen-activated protein kinase kinase 3	MAP2K3	chr17q11.2	1.69344
1554339_a_at	Hs.507948	component of oligomeric golgi complex 3	COG3	chr13q14.13	1.69344
210837_s_at	Hs.117545	phosphodiesterase 4D, cAMP-specific (phosphodiesterase E3 dunce homolog, Drosophila)	PDE4D	chr5q12	1.69343
1554736_at	Hs.483238	Rho GTPase activating protein 29	ARHGAP29	chr1p22.1-p21.3	1.69343
219132_at	Hs.657926	pellino homolog 2 (Drosophila)	PELI2	chr14q21	1.69343
243438_at	Hs.660728	zinc finger protein 418	ZNF418	chr19q13.43	1.69343
1561559_at	Hs.639404	---	---	---	1.69343
244171_at	Hs.44693	muskelin 1, intracellular mediator containing kelch motifs	MKLN1	chr7q32	1.69343
236105_at	Hs.591868	zinc finger and BTB domain containing 10	ZBTB10	chr8q13-q21.1	1.69343
226514_at	Hs.301431	zinc finger protein 71	ZNF71	chr19q13.4	1.69337
1557067_s_at	Hs.16803	LUC7-like (S. cerevisiae)	LUC7L	chr16p13.3	1.69321
212201_at	Hs.654628	ankyrin repeat and LEM domain containing 2	ANKLE2	chr12q24.33	1.69301
206673_at	Hs.37196	G protein-coupled receptor 176	GPR176	chr15q14-q15.1	1.693
201835_s_at	Hs.715515	protein kinase, AMP-activated, beta 1 non-catalytic subunit	PRKAB1	chr12q24.1	1.6925
243827_at	Hs.624356	---	---	---	1.69245
212291_at	Hs.532363	homeodomain interacting protein kinase 1	HIPK1	chr1p13.2	1.69245
1565635_at	Hs.621406	---	---	---	1.69245
231961_at	Hs.334587	RNA binding protein with multiple splicing	RBPMS	chr8p12-p11	1.69245
235446_at	---	---	---	---	1.69245
229399_at	Hs.159066	chromosome 10 open reading frame 118	C10orf118	chr10q25.3	1.69165
1557458_s_at	Hs.521482	Src homology 2 domain containing adaptor protein B	SHB	chr9p13.2	1.69095
226101_at	Hs.580351	protein kinase C, epsilon	PRKCE	chr2p21	1.69092
218769_s_at	Hs.239154	ankyrin repeat, family A (RFXANK-like), 2	ANKRA2	chr5q12-q13	1.69029
202207_at	Hs.719190	ADP-ribosylation factor-like 4C	ARL4C	chr2q37.1	1.68988
205092_x_at	Hs.655536	zinc finger and BTB domain containing 1	ZBTB1	chr14q23.3	1.68916
225288_at	Hs.494892	collagen, type XXVII, alpha 1	COL27A1	chr9q32	1.6889
230930_at	Hs.660499	hypothetical protein LOC338620	LOC338620	chr10p11.23	1.68849
235028_at	Hs.386042	---	---	---	1.68787
227532_at	Hs.44277	leucine rich repeat containing 39	LRRC39	chr1p21.2	1.68725
239339_at	Hs.697113	---	---	---	1.68712
219317_at	Hs.438533	polymerase (DNA directed) iota	POLI	chr18q21.1	1.68682
230433_at	Hs.297988	similar to hCG2028352	LOC729970	chr1p21.3	1.68632
233677_at	---	---	---	---	1.68599
1552830_at	Hs.368364	F-box protein 39	FBXO39	chr17p13.1	1.68599
219975_x_at	Hs.24309	oleoyl-ACP hydrolase	OLAH	chr10p13	1.68599
238913_at	Hs.609188	---	---	---	1.68599
239830_at	---	---	---	---	1.68599
206275_s_at	Hs.501928	microtubule associated monoxygenase, calponin and LIM domain containing 2	MICAL2	chr11p15.3	1.68599
213118_at	Hs.620701	UHRF1 binding protein 1-like	UHRF1BP1L	chr12q23.1	1.68587
243568_at	---	hypothetical protein LOC100291706	LOC100291706	---	1.68539
224385_s_at	Hs.62880	Mov10l1, Moloney leukemia virus 10-like 1, homolog (mouse)	MOV10L1	chr22q13.33	1.6847
208490_x_at	Hs.182137	histone cluster 1, H2bf	HIST1H2BF	chr6p21.3	1.6836
231999_at	Hs.335003	ankyrin repeat domain 11	ANKRD11	chr16q24.3	1.68356
227390_at	Hs.525589	maternally expressed 3 (non-protein coding)	MEG3	chr14q32	1.68353
243857_at	---	---	---	---	1.68353
235428_at	Hs.446671	---	---	---	1.68353
207001_x_at	Hs.716410	TSC22 domain family, member 3	TSC22D3	chrXq22.3	1.68346
235339_at	Hs.631789	SET domain, bifurcated 2	SETDB2	chr13q14	1.68247
219540_at	Hs.460645	zinc finger protein 267	ZNF267	chr16p11.2	1.68203
214873_at	Hs.634058	low density lipoprotein receptor-related protein 5-like	LRP5L	chr22q11.23	1.68164
226575_at	Hs.370379	zinc finger protein 462	ZNF462	chr9q31.2	1.68067
227298_at	Hs.544586	hypothetical gene supported by AK095117	FLJ37798	chr6p12.3	1.68025
239238_at	Hs.682788	---	---	---	1.67962
243990_at	Hs.594814	---	---	---	1.67962
235009_at	Hs.718459	biorientation of chromosomes in cell division 1-like	BOD1L	chr4p16.1	1.67962
207605_x_at	Hs.250693	zinc finger protein 117	ZNF117	chr7q11.21	1.6792
1557700_at	Hs.655467	Polymerase (DNA directed), eta	POLH	chr6p21.1	1.67757
215024_at	Hs.567779	chromosome 7 open reading frame 28B	C7orf28B	chr7p22.1	1.67719
41387_r_at	Hs.223678	lysine (K)-specific demethylase 6B	KDM6B	chr17p13.1	1.67663
227567_at	---	hypothetical LOC651250	LOC651250	chr17q24.2	1.67606
220755_s_at	Hs.640836	chromosome 6 open reading frame 48	C6orf48	chr6p21.3	1.67575
57540_at	---	ribokinase	RBKS	chr2p23.3	1.67541
1554132_a_at	Hs.461988	family with sequence similarity 190, member B	FAM190B	chr10q23.1	1.67432
1570360_s_at	Hs.99120	DEAD (Asp-Glu-Ala-Asp) box polypeptide 3, Y-linked	DDX3Y	chrYq11	1.67403
225367_at	Hs.23363	phosphoglucomutase 2	PGM2	chr4p14	1.6739
218825_at	Hs.91481	EGF-like-domain, multiple 7	EGFL7	chr9q34.3	1.67347
204657_s_at	Hs.521482	Src homology 2 domain containing adaptor protein B	SHB	chr9p13.2	1.67329
1555629_at	Hs.710500	hepatitis A virus cellular receptor 2	HAVCR2	chr5q33.3	1.67187
1570106_at	Hs.685324	---	---	---	1.67187
212364_at	Hs.439620	myosin IB	MYO1B	chr2q12-q34	1.67122
203895_at	Hs.472101	phospholipase C, beta 4	PLCB4	chr20p12	1.67053
204803_s_at	Hs.1027	Ras-related associated with diabetes	RRAD	chr16q22	1.67053
205762_s_at	Hs.97627	dihydrouridine synthase 4-like (S. cerevisiae)	DUS4L	chr7q22-q31	1.67053
226472_at	Hs.593411	peptidylprolyl isomerase (cyclophilin)-like 4	PPIL4	chr6q24-q25	1.67053
207023_x_at	Hs.99936	keratin 10	KRT10	chr17q21	1.67048
240502_at	Hs.672284	---	---	---	1.67043
211947_s_at	Hs.494614	BAT2 domain containing 1	BAT2D1	chr1q23.3	1.6704
238493_at	Hs.351906	zinc finger protein 506	ZNF506	chr19p13.11	1.6704
1557953_at	Hs.615360	zinc finger with KRAB and SCAN domains 1	ZKSCAN1	chr7q21.3-q22.1	1.67024
203726_s_at	Hs.436367	laminin, alpha 3	LAMA3	chr18q11.2	1.67024
1554390_s_at	Hs.719274	ARP2 actin-related protein 2 homolog (yeast)	ACTR2	chr2p14	1.67002
226329_s_at	Hs.14222	MIT, microtubule interacting and transport, domain containing 1	MITD1	chr2q11.2	1.66979
203386_at	Hs.210891	TBC1 domain family, member 4	TBC1D4	chr13q22.2	1.66957
222877_at	Hs.660596	---	---	---	1.66952
231318_at	Hs.567763	dynamin 1 pseudogene	C15orf51	chr15q26.3	1.66909
243159_x_at	Hs.659943	---	---	---	1.66909
1559425_at	Hs.662187	---	---	---	1.66896
216417_x_at	Hs.463350	homeobox B9	HOXB9	chr17q21.3	1.66826
228029_at	Hs.428360	zinc finger protein 721	ZNF721	chr4p16.3	1.66773
238528_at	Hs.591121	ubiquitin protein ligase E3 component n-recognin 1	UBR1	chr15q13	1.66641
235137_at	---	hypothetical gene supported by BC040598	LOC400960	chr2p14	1.66641
220623_s_at	Hs.120267	testis specific, 10	TSGA10	chr2q11.2	1.66641
231849_at	Hs.140978	keratin 80	KRT80	chr12q13.13	1.66641
229585_at	Hs.522019	ADAMTS-like 1	ADAMTSL1	chr9p22.2-p22.1	1.66641
236636_at	Hs.657235	---	---	---	1.66641
227208_at	Hs.534613	coiled-coil domain containing 84	CCDC84	chr11q23.3	1.66596
227900_at	Hs.430589	Cas-Br-M (murine) ecotropic retroviral transforming sequence b	CBLB	chr3q13.11	1.66596
225559_at	Hs.517820	chromosome 3 open reading frame 19	C3orf19	chr3p25.1	1.66594
238604_at	Hs.649357	---	---	---	1.66592
243348_at	Hs.708190	KIAA1324	KIAA1324	chr1p13.3	1.66575
209127_s_at	Hs.584842	squamous cell carcinoma antigen recognized by T cells 3	SART3	chr12q24.1	1.66564
1554229_at	Hs.484195	chromosome 5 open reading frame 41	C5orf41	chr5q35.1	1.66564
1558280_s_at	Hs.483238	Rho GTPase activating protein 29	ARHGAP29	chr1p22.1	1.66564
1558093_s_at	Hs.268939	matrin 3	MATR3	chr5q31.2	1.6651
222820_at	Hs.584945	trinucleotide repeat containing 6C	TNRC6C	chr17q25.3	1.66506
210286_s_at	Hs.250072	solute carrier family 4, sodium bicarbonate cotransporter, member 7	SLC4A7	chr3p22	1.66506
218660_at	Hs.252180	dysferlin, limb girdle muscular dystrophy 2B (autosomal recessive)	DYSF	chr2p13.3-p13.1	1.66499
228045_at	Hs.547396	---	---	---	1.66489
206742_at	Hs.11392	c-fos induced growth factor (vascular endothelial growth factor D)	FIGF	chrXp22.31	1.66489
241817_at	Hs.403828	chromosome 3 open reading frame 62	C3orf62	chr3p21.31	1.6643
233678_at	---	---	---	---	1.66416
207394_at	---	zinc finger protein 137	ZNF137	chr19q13.4	1.66416
212606_at	Hs.480116	WD repeat and FYVE domain containing 3	WDFY3	chr4q21.23	1.66408
218884_s_at	Hs.546419	GUF1 GTPase homolog (S. cerevisiae)	GUF1	chr4p12	1.66356
223936_s_at	Hs.431498	forkhead box P1	FOXP1	chr3p14.1	1.6634
219647_at	Hs.656031	popeye domain containing 2	POPDC2	chr3q13.33	1.6634
203835_at	Hs.151641	leucine rich repeat containing 32	LRRC32	chr11q13.5-q14	1.66339
209637_s_at	Hs.527061	regulator of G-protein signaling 12	RGS12	chr4p16.3	1.66326
214693_x_at	Hs.515947	neuroblastoma breakpoint family, member 10	NBPF10	chr1q21.1	1.66315
202949_s_at	Hs.443687	four and a half LIM domains 2	FHL2	chr2q12-q14	1.66295
36829_at	Hs.445534	period homolog 1 (Drosophila)	PER1	chr17p13.1-p12	1.66235
204523_at	Hs.181552	zinc finger protein 140	ZNF140	chr12q24.32-q24.33	1.66229
219689_at	Hs.59729	sema domain, immunoglobulin domain (Ig), short basic domain, secreted, (semaphorin) 3G	SEMA3G	chr3p21.1	1.66229
1556742_at	Hs.621038	glucuronidase, beta pseudogene	LOC728411	chr5p14.3	1.66223
212991_at	Hs.216653	F-box protein 9	FBXO9	chr6p12.3-p11.2	1.66223
242251_at	Hs.709648	spermatogenesis associated 5	SPATA5	chr4q28.1	1.66223
1554178_a_at	Hs.24701	family with sequence similarity 126, member B	FAM126B	chr2q33.1	1.66223
244414_at	---	---	---	---	1.66116
200892_s_at	Hs.533122	transformer 2 beta homolog (Drosophila)	TRA2B	chr3q26.2-q27	1.66048
231766_s_at	Hs.101302	collagen, type XII, alpha 1	COL12A1	chr6q12-q13	1.66027
220940_at	Hs.532921	ankyrin repeat domain 36B	ANKRD36B	chr2q11.2	1.66027
1555733_s_at	Hs.632555	adaptor-related protein complex 1, sigma 3 subunit	AP1S3	chr2q36.1	1.65996
227335_at	Hs.517172	death inducer-obliterator 1	DIDO1	chr20q13.33	1.65996
244133_at	Hs.665742	ubiquitin specific peptidase 49	USP49	chr6p21	1.65922
217168_s_at	Hs.146393	homocysteine-inducible, endoplasmic reticulum stress-inducible, ubiquitin-like domain member 1	HERPUD1	chr16q12.2-q13	1.65917
212894_at	Hs.106469	suppressor of var1, 3-like 1 (S. cerevisiae)	SUPV3L1	chr10q22.1	1.65867
244455_at	Hs.657046	potassium channel, subfamily T, member 2	KCNT2	chr1q31.3	1.65867
221371_at	Hs.248197	tumor necrosis factor (ligand) superfamily, member 18	TNFSF18	chr1q23	1.65772
222719_s_at	Hs.570855	platelet derived growth factor C	PDGFC	chr4q32	1.65732
214443_at	Hs.171844	poliovirus receptor	PVR	chr19q13.2	1.65724
220346_at	Hs.479954	methylenetetrahydrofolate dehydrogenase (NADP+ dependent) 2-like	MTHFD2L	chr4q13.3	1.65718
208813_at	Hs.500756	glutamic-oxaloacetic transaminase 1, soluble (aspartate aminotransferase 1)	GOT1	chr10q24.1-q25.1	1.6567
209647_s_at	Hs.468426	suppressor of cytokine signaling 5	SOCS5	chr2p21	1.65642
218303_x_at	Hs.469254	lysine-rich coiled-coil 1	KRCC1	chr2p11.2	1.6564
212492_s_at	Hs.654816	lysine (K)-specific demethylase 4B	KDM4B	chr19p13.3	1.65598
1555325_s_at	Hs.489608	similar to zinc finger protein 26 (KOX 20) /// zinc finger protein 26	LOC100287515 /// ZNF26	chr12q24.33	1.65561
203810_at	Hs.13852	DnaJ (Hsp40) homolog, subfamily B, member 4	DNAJB4	chr1p31.1	1.65559
244015_at	---	---	---	---	1.6555
232994_s_at	Hs.482521	Rho-guanine nucleotide exchange factor	RGNEF	chr5q13.2	1.65522
220740_s_at	Hs.510939	solute carrier family 12 (potassium/chloride transporters), member 6	SLC12A6	chr15q13-q15	1.65504
227051_at	Hs.43047	---	---	---	1.65424
221763_at	Hs.413416	jumonji domain containing 1C	JMJD1C	chr10q21.3	1.65396
229461_x_at	Hs.146542	neuronal growth regulator 1	NEGR1	chr1p31.1	1.65352
60815_at	Hs.657028	polymerase (RNA) II (DNA directed) polypeptide J4, pseudogene	POLR2J4	chr7p13	1.65291
213023_at	Hs.133135	utrophin	UTRN	chr6q24	1.65223
226340_x_at	Hs.459573	WAS protein family homolog 2 pseudogene /// WAS protein family homolog 3 pseudogene /// WAS protein family homolog 5 pseudogene	WASH2P /// WASH3P /// WASH5P	chr15q26.3 /// chr1p36.33 /// chr2q13	1.65189
239202_at	Hs.702338	---	---	---	1.65178
213112_s_at	Hs.437277	sequestosome 1	SQSTM1	chr5q35	1.65159
1556935_at	Hs.684748	---	---	---	1.65134
1557051_s_at	Hs.445239	---	---	---	1.65134
210405_x_at	Hs.521456	tumor necrosis factor receptor superfamily, member 10b	TNFRSF10B	chr8p22-p21	1.65098
228735_s_at	Hs.516859	Pantothenate kinase 2	PANK2	chr20p13	1.65048
235288_at	Hs.659887	---	---	---	1.65048
1570130_at	Hs.654826	spermatogenesis associated, serine-rich 2	SPATS2	chr12q13.12	1.65048
1557380_at	---	ankyrin repeat and GTPase domain Arf GTPase activating protein 11	AGAP11	chr10q23.2	1.65048
230503_at	Hs.656734	---	---	---	1.65011
221905_at	Hs.578973	cylindromatosis (turban tumor syndrome)	CYLD	chr16q12.1	1.65002
227891_s_at	Hs.402752	TAF15 RNA polymerase II, TATA box binding protein (TBP)-associated factor, 68kDa	TAF15	chr17q11.1-q11.2	1.65002
1557718_at	Hs.368264	protein phosphatase 2, regulatory subunit B', gamma isoform	PPP2R5C	chr14q32.31	1.65002
229010_at	Hs.504096	Cas-Br-M (murine) ecotropic retroviral transforming sequence	CBL	chr11q23.3	1.65002
230281_at	Hs.658684	chromosome 16 open reading frame 46	C16orf46	chr16q23.2	1.65002
203382_s_at	Hs.654439	apolipoprotein E	APOE	chr19q13.2	1.64923
212160_at	Hs.85951	exportin, tRNA (nuclear export receptor for tRNAs)	XPOT	chr12q14.2	1.64909
202724_s_at	Hs.370666	forkhead box O1	FOXO1	chr13q14.1	1.64899
232855_at	Hs.658745	---	---	---	1.64886
205528_s_at	Hs.368431	runt-related transcription factor 1; translocated to, 1 (cyclin D-related)	RUNX1T1	chr8q22	1.64886
211526_s_at	---	regulator of telomere elongation helicase 1	RTEL1	chr20q13.3	1.64886
219386_s_at	Hs.438683	SLAM family member 8	SLAMF8	chr1q23.2	1.64886
232466_at	Hs.339735	Cullin 4A	CUL4A	chr13q34	1.64886
237061_at	Hs.467239	zinc finger protein 347	ZNF347	chr19q13.42	1.64886
239472_at	Hs.596724	---	---	---	1.64886
226591_at	Hs.592473	small nuclear ribonucleoprotein polypeptide N	SNRPN	chr15q11.2	1.64886
233405_at	Hs.677188	---	---	---	1.64886
203556_at	Hs.658443	zinc fingers and homeoboxes 2	ZHX2	chr8q24.13	1.64838
221974_at	---	imprinted in Prader-Willi syndrome (non-protein coding)	IPW	chr15q11-q12	1.6482
242467_at	Hs.670372	---	---	---	1.64791
202669_s_at	Hs.149239	ephrin-B2	EFNB2	chr13q33	1.64781
233759_s_at	Hs.516182	SMEK homolog 2, suppressor of mek1 (Dictyostelium)	SMEK2	chr2p16.1	1.64761
214374_s_at	Hs.172445	PTPRF interacting protein, binding protein 1 (liprin beta 1)	PPFIBP1	chr12p11.23-p11.22	1.64735
207563_s_at	Hs.405410	O-linked N-acetylglucosamine (GlcNAc) transferase (UDP-N-acetylglucosamine:polypeptide-N-acetylglucosaminyl transferase)	OGT	chrXq13	1.64698
223898_at	Hs.710279	zinc finger protein 670	ZNF670	chr1q44	1.64658
207594_s_at	Hs.473632	synaptojanin 1	SYNJ1	chr21q22.2	1.64658
213376_at	Hs.655536	zinc finger and BTB domain containing 1	ZBTB1	chr14q23.3	1.64533
228556_at	Hs.175955	YTH domain containing 1	YTHDC1	chr4q13.2	1.64528
223622_s_at	Hs.709864	hydroxypyruvate isomerase homolog (E. coli)	HYI	chr1p34.2	1.64509
223059_s_at	Hs.446315	family with sequence similarity 107, member B	FAM107B	chr10p13	1.64504
228944_at	Hs.709765	---	---	---	1.64481
228693_at	Hs.478682	coiled-coil domain containing 50	CCDC50	chr3q28	1.64421
208475_at	Hs.330463	FERM domain containing 4A	FRMD4A	chr10p13	1.64384
222890_at	Hs.11614	coiled-coil domain containing 113	CCDC113	chr16q21	1.64384
1553141_at	Hs.210586	chromosome 13 open reading frame 31	C13orf31	chr13q14.11	1.64368
225345_s_at	Hs.592775	---	---	---	1.64368
204358_s_at	Hs.719261	fibronectin leucine rich transmembrane protein 2	FLRT2	chr14q24-q32	1.64368
232298_at	---	hypothetical LOC401093	hCG_1806964	chr3q25.1	1.64298
234953_x_at	Hs.660076	zinc finger protein 19	ZNF19	chr16q22	1.64298
236437_at	Hs.666117	---	---	---	1.64298
243175_at	Hs.598543	---	---	---	1.64298
204260_at	Hs.516874	chromogranin B (secretogranin 1)	CHGB	chr20pter-p12	1.64298
223893_at	Hs.667018	enamelin	ENAM	chr4q13.3	1.64298
242055_at	Hs.207069	Proteasome (prosome, macropain) assembly chaperone 4	PSMG4	chr6p25.2	1.64298
243542_at	Hs.655159	---	---	---	1.64298
201690_s_at	Hs.368433	tumor protein D52	TPD52	chr8q21	1.64298
242572_at	Hs.656907	---	---	---	1.64298
1557100_s_at	Hs.708017	HECT domain containing 1	HECTD1	chr14q12	1.64298
209582_s_at	Hs.79015	CD200 molecule	CD200	chr3q12-q13	1.64276
224188_s_at	Hs.529163	X-prolyl aminopeptidase (aminopeptidase P) 3, putative	XPNPEP3	chr22q13.31-q13.33	1.64274
235412_at	Hs.508738	Rho guanine nucleotide exchange factor (GEF) 7	ARHGEF7	chr13q34	1.64274
205596_s_at	Hs.705442	SMAD specific E3 ubiquitin protein ligase 2	SMURF2	chr17q22-q23	1.64262
201263_at	Hs.481860	threonyl-tRNA synthetase	TARS	chr5p13.2	1.6424
231146_at	Hs.114648	family with sequence similarity 24, member B	FAM24B	chr10q26.13	1.64211
206117_at	Hs.133892	tropomyosin 1 (alpha)	TPM1	chr15q22.1	1.64201
1569854_at	Hs.684442	---	---	---	1.64191
242074_at	Hs.656423	---	---	---	1.64191
217422_s_at	Hs.579691	CD22 molecule	CD22	chr19q13.1	1.64176
237456_at	Hs.656739	---	---	---	1.64176
219431_at	Hs.368631	Rho GTPase activating protein 10	ARHGAP10	chr4q31.23	1.64147
1559064_at	Hs.718703	nucleoporin 153kDa	NUP153	chr6p22.3	1.6414
205868_s_at	Hs.506852	protein tyrosine phosphatase, non-receptor type 11	PTPN11	chr12q24	1.6414
1555594_a_at	Hs.478000	muscleblind-like (Drosophila)	MBNL1	chr3q25	1.64139
213419_at	Hs.479602	amyloid beta (A4) precursor protein-binding, family B, member 2	APBB2	chr4p14-p13	1.64135
202531_at	Hs.436061	interferon regulatory factor 1	IRF1	chr5q31.1	1.64114
222031_at	Hs.651297	hypothetical protein LOC286434 /// similar to Serine/threonine-protein kinase PRKX (Protein kinase PKX1) /// similar to hCG1981372	LOC286434 /// LOC389906 /// LOC729162	chrXp22.33	1.64087
226853_at	Hs.146551	BMP2 inducible kinase	BMP2K	chr4q21.21	1.64087
215199_at	Hs.490203	caldesmon 1	CALD1	chr7q33	1.64019
225532_at	Hs.11108	Cdk5 and Abl enzyme substrate 1	CABLES1	chr18q11.2	1.63973
222582_at	Hs.647072	protein kinase, AMP-activated, gamma 2 non-catalytic subunit	PRKAG2	chr7q36.1	1.63911
209543_s_at	Hs.374990	CD34 molecule	CD34	chr1q32	1.63902
225799_at	Hs.560805	hypothetical LOC541471 /// non-protein coding RNA 152	LOC541471 /// NCRNA00152	chr2p11.2 /// chr2q13	1.6384
230193_at	Hs.709837	WD repeat domain 66	WDR66	chr12q24.31	1.63782
215854_at	Hs.658795	---	---	---	1.63782
232451_at	Hs.216701	---	---	---	1.63782
214815_at	Hs.26837	tripartite motif-containing 33	TRIM33	chr1p13.1	1.63723
219854_at	Hs.659932	zinc finger protein 14	ZNF14	chr19p13.3-p13.2	1.63723
226252_at	Hs.202577	---	---	---	1.63723
240326_at	Hs.680905	---	---	---	1.63723
243111_at	Hs.553092	---	---	---	1.63723
205272_s_at	Hs.631731	proline-rich protein HaeIII subfamily 1 /// proline-rich protein HaeIII subfamily 2	PRH1 /// PRH2	chr12p13.2	1.63723
235782_at	Hs.527515	---	---	---	1.63723
201981_at	Hs.643599	pregnancy-associated plasma protein A, pappalysin 1	PAPPA	chr9q33.2	1.63711
231963_at	Hs.26039	---	---	---	1.63711
226374_at	Hs.655268	---	---	---	1.637
233955_x_at	Hs.189119	CXXC finger 5	CXXC5	chr5q31.2	1.637
202631_s_at	Hs.84084	amyloid beta precursor protein (cytoplasmic tail) binding protein 2	APPBP2	chr17q21-q23	1.63679
236194_at	Hs.321176	---	---	---	1.63654
229485_x_at	Hs.370904	shisa homolog 3 (Xenopus laevis)	SHISA3	chr4p13	1.63654
212216_at	Hs.719111	prolyl endopeptidase-like	PREPL	chr2p21	1.63643
204711_at	Hs.28070	KIAA0753	KIAA0753	chr17p13.2-p13.1	1.63643
205651_x_at	Hs.470646	Rap guanine nucleotide exchange factor (GEF) 4	RAPGEF4	chr2q31-q32	1.63643
227947_at	Hs.102471	phosphatase and actin regulator 2	PHACTR2	chr6q24.2	1.63643
229385_s_at	Hs.515575	placenta-specific 2 (non-protein coding)	PLAC2	chr19p13.3	1.63605
230612_at	Hs.719288	WD repeat domain 73	WDR73	chr15q25.2	1.63605
204919_at	Hs.408153	proline rich 4 (lacrimal)	PRR4	chr12p13	1.63605
208892_s_at	Hs.298654	dual specificity phosphatase 6	DUSP6	chr12q22-q23	1.63598
1558836_at	Hs.657798	---	---	---	1.63554
1555154_a_at	Hs.510324	quaking homolog, KH domain RNA binding (mouse)	QKI	chr6q26|6q26-q27	1.63456
40148_at	Hs.479602	amyloid beta (A4) precursor protein-binding, family B, member 2	APBB2	chr4p14-p13	1.6339
225705_at	Hs.569713	coiled-coil domain containing 45	CCDC45	chr17q23.3	1.63356
231964_at	Hs.633204	---	---	---	1.63356
235611_at	Hs.49367	---	---	---	1.63288
1554726_at	Hs.696221	zinc finger protein 655	ZNF655	chr7q22.1	1.63246
208663_s_at	Hs.368214	tetratricopeptide repeat domain 3	TTC3	chr21q22.2	1.6322
222344_at	Hs.660103	---	---	---	1.63212
227489_at	Hs.705442	SMAD specific E3 ubiquitin protein ligase 2	SMURF2	chr17q22-q23	1.63191
232898_at	Hs.481980	disabled homolog 2, mitogen-responsive phosphoprotein (Drosophila)	DAB2	chr5p13	1.63175
201772_at	Hs.459106	antizyme inhibitor 1	AZIN1	chr8q22.3	1.63147
215247_at	Hs.372946	LIM and senescent cell antigen-like domains 3-like	LOC440895	chr2q13	1.63144
222014_x_at	Hs.347614	mitochondrial translation optimization 1 homolog (S. cerevisiae)	MTO1	chr6q13	1.6313
227325_at	Hs.128690	hypothetical protein LOC255783	LOC255783	chr19q13.32	1.63037
227668_at	Hs.631761	chromosome 17 open reading frame 56	C17orf56	chr17q25.3	1.63007
1559509_at	Hs.656636	---	---	---	1.62988
215731_s_at	Hs.577404	M-phase phosphoprotein 9	MPHOSPH9	chr12q24.31	1.62988
223504_at	Hs.434993	DnaJ (Hsp40) homolog, subfamily C, member 27	DNAJC27	chr2p23.3	1.62988
243649_at	Hs.164162	pleckstrin homology domain containing, family H (with MyTH4 domain) member 2	PLEKHH2	chr2p21	1.62988
231431_s_at	Hs.530791	---	---	---	1.62986
220162_s_at	Hs.694071	caspase recruitment domain family, member 9	CARD9	chr9q34.3	1.62956
229773_at	Hs.719238	Synaptosomal-associated protein, 23kDa	SNAP23	chr15q15.1	1.62956
40020_at	Hs.631926	cadherin, EGF LAG seven-pass G-type receptor 3 (flamingo homolog, Drosophila)	CELSR3	chr3p24.1-p21.2	1.62956
222090_at	Hs.643181	hypothetical protein LOC100134713	LOC100134713	chr7q34	1.62906
208579_x_at	Hs.473961	H2B histone family, member S /// histone cluster 1, H2bk	H2BFS /// HIST1H2BK	chr21q22.3 /// chr6p21.33	1.62816
235109_at	Hs.596026	---	---	---	1.62787
1568634_a_at	Hs.661450	leucine rich repeat containing 66	LRRC66	chr4q12	1.62777
221519_at	Hs.500822	F-box and WD repeat domain containing 4	FBXW4	chr10q24	1.6276
208994_s_at	Hs.470544	peptidylprolyl isomerase G (cyclophilin G)	PPIG	chr2q31.1	1.62737
229419_at	Hs.679796	F-box and WD repeat domain containing 7	FBXW7	chr4q31.3	1.62714
221435_x_at	Hs.709864	hydroxypyruvate isomerase homolog (E. coli)	HYI	chr1p34.2	1.62695
225688_s_at	Hs.477114	pleckstrin homology-like domain, family B, member 2	PHLDB2	chr3q13.2	1.62695
238921_at	Hs.711503	hypothetical LOC644794	LOC644794	chr7q11.21	1.6257
208230_s_at	Hs.453951	neuregulin 1	NRG1	chr8p12	1.62526
231976_at	Hs.105633	lines homolog 1 (Drosophila)	LINS1	chr15q26.3	1.62456
218237_s_at	Hs.694701	solute carrier family 38, member 1	SLC38A1	chr12q13.11	1.62432
206182_at	Hs.469694	zinc finger protein 134	ZNF134	chr19q13.4	1.62427
219240_s_at	Hs.501286	chromosome 10 open reading frame 88	C10orf88	chr10q26.13	1.62393
220983_s_at	Hs.323308	sprouty homolog 4 (Drosophila)	SPRY4	chr5q31.3	1.62364
213033_s_at	Hs.644095	nuclear factor I/B	NFIB	chr9p24.1	1.62355
220202_s_at	Hs.533499	ring finger and CCCH-type zinc finger domains 2	RC3H2	chr9q34	1.62352
235301_at	Hs.208093	KIAA1324-like	KIAA1324L	chr7q21.12	1.62338
37170_at	Hs.146551	BMP2 inducible kinase	BMP2K	chr4q21.21	1.62335
218716_x_at	Hs.347614	mitochondrial translation optimization 1 homolog (S. cerevisiae)	MTO1	chr6q13	1.62314
233914_s_at	Hs.577252	SET binding factor 2	SBF2	chr11p15.4	1.62306
217878_s_at	Hs.463295	cell division cycle 27 homolog (S. cerevisiae)	CDC27	chr17q12-q23.2	1.62279
213778_x_at	Hs.290154	zinc finger protein 276	ZNF276	chr16q24.3	1.62232
214448_x_at	Hs.9731	nuclear factor of kappa light polypeptide gene enhancer in B-cells inhibitor, beta	NFKBIB	chr19q13.1	1.62178
1554004_a_at	Hs.482521	Rho-guanine nucleotide exchange factor	RGNEF	chr5q13.2	1.62163
220553_s_at	Hs.274337	PRP39 pre-mRNA processing factor 39 homolog (S. cerevisiae)	PRPF39	chr14q21.2	1.62159
238735_at	---	---	---	---	1.62136
235213_at	Hs.659396	---	---	---	1.62105
240111_at	Hs.445030	Rho-related BTB domain containing 3	RHOBTB3	chr5q15	1.62105
240773_at	Hs.674571	---	---	---	1.62105
1558301_a_at	Hs.662411	EF-hand calcium binding domain 5	EFCAB5	chr17q11.2	1.62105
1559214_at	Hs.238914	---	---	---	1.62105
221169_s_at	Hs.287388	histamine receptor H4	HRH4	chr18q11.2	1.62105
236962_at	Hs.598907	---	---	---	1.62105
239819_at	Hs.687402	---	---	---	1.62105
1569411_at	Hs.116240	transmembrane protein 67	TMEM67	chr8q22.1	1.62105
212079_s_at	Hs.258855	myeloid/lymphoid or mixed-lineage leukemia (trithorax homolog, Drosophila)	MLL	chr11q23	1.62082
1570430_at	---	---	---	---	1.62075
204977_at	Hs.591931	DEAD (Asp-Glu-Ala-Asp) box polypeptide 10	DDX10	chr11q22-q23	1.62048
213304_at	Hs.371078	family with sequence similarity 179, member B	FAM179B	chr14q21.2	1.62048
205463_s_at	Hs.535898	platelet-derived growth factor alpha polypeptide	PDGFA	chr7p22	1.62025
240690_at	---	---	---	---	1.62024
217100_s_at	Hs.518524	UBX domain protein 7	UBXN7	chr3q29	1.62024
228098_s_at	Hs.484738	myosin regulatory light chain interacting protein	MYLIP	chr6p23-p22.3	1.61995
240436_at	Hs.147563	Similar to FRAS1 related extracellular matrix protein 2	LOC650794	chr13q12.11	1.61986
234118_at	Hs.675416	---	---	---	1.61986
226435_at	Hs.655583	papilin, proteoglycan-like sulfated glycoprotein	PAPLN	chr14q24.2	1.61986
236621_at	Hs.546291	ribosomal protein S27	RPS27	chr1q21	1.61983
237335_at	Hs.172130	zona pellucida glycoprotein 1 (sperm receptor)	ZP1	chr11q12.2	1.61983
241379_at	Hs.258941	aprataxin and PNKP like factor	APLF	chr2p13.3	1.61983
207996_s_at	Hs.149363	chromosome 18 open reading frame 1	C18orf1	chr18p11.2	1.61983
239965_at	Hs.680377	hypothetical protein LOC151878	LOC151878	chr3p14.3	1.61983
221646_s_at	Hs.659832	zinc finger, DHHC-type containing 11	ZDHHC11	chr5p15.33	1.61983
201340_s_at	Hs.104925	ectodermal-neural cortex (with BTB-like domain)	ENC1	chr5q12-q13.3	1.6198
1558142_at	Hs.75527	adenylosuccinate lyase /// trinucleotide repeat containing 6B	ADSL /// TNRC6B	chr22q13.1 /// chr22q13.1|22q13.2	1.6197
221575_at	Hs.709612	selenocysteine lyase	SCLY	chr2q37.3	1.61928
205497_at	Hs.119014	zinc finger protein 175	ZNF175	chr19q13.4	1.61911
230468_s_at	Hs.549171	Chromosome 1 open reading frame 56	C1orf56	chr1q21.2	1.61902
230330_at	Hs.286073	---	---	---	1.61902
203891_s_at	Hs.631844	death-associated protein kinase 3	DAPK3	chr19p13.3	1.61902
226210_s_at	Hs.525589	maternally expressed 3 (non-protein coding)	MEG3	chr14q32	1.61899
227705_at	Hs.21861	transcription elongation factor A (SII)-like 7	TCEAL7	chrXq22.1	1.61858
226364_at	Hs.329266	Huntingtin interacting protein 1	HIP1	chr7q11.23	1.61813
226608_at	Hs.406551	chromosome 16 open reading frame 87	C16orf87	chr16q11.2	1.61813
243134_at	Hs.594383	---	---	---	1.61802
220088_at	Hs.2161	complement component 5a receptor 1	C5AR1	chr19q13.3-q13.4	1.61802
1559394_a_at	Hs.660003	---	---	---	1.61802
235290_at	Hs.592420	Zinc finger protein 782	ZNF782	chr9q22.33	1.61802
221841_s_at	Hs.376206	Kruppel-like factor 4 (gut)	KLF4	chr9q31	1.61796
227766_at	Hs.166091	ligase IV, DNA, ATP-dependent	LIG4	chr13q33-q34	1.61766
220841_s_at	Hs.386684	Abelson helper integration site 1	AHI1	chr6q23.3	1.61752
210588_x_at	Hs.643472	heterogeneous nuclear ribonucleoprotein H3 (2H9)	HNRNPH3	chr10q22	1.6175
1558922_at	Hs.656628	---	---	---	1.61596
221584_s_at	Hs.144795	potassium large conductance calcium-activated channel, subfamily M, alpha member 1	KCNMA1	chr10q22.3	1.61596
205149_s_at	Hs.495674	chloride channel 4	CLCN4	chrXp22.3	1.61596
225474_at	Hs.651939	membrane associated guanylate kinase, WW and PDZ domain containing 1	MAGI1	chr3p14.1	1.61596
201806_s_at	Hs.460499	ataxin 2-like	ATXN2L	chr16p11	1.61539
231375_at	Hs.189914	Hypothetical protein LOC202181	LOC202181	chr5q35.3	1.61536
237251_at	Hs.491734	chromosome 1 open reading frame 92	C1orf92	chr1q23.1	1.61536
202759_s_at	Hs.591908	A kinase (PRKA) anchor protein 2 /// PALM2-AKAP2 readthrough transcript	AKAP2 /// PALM2-AKAP2	chr9q31-q33	1.61481
208785_s_at	Hs.356061	microtubule-associated protein 1 light chain 3 beta	MAP1LC3B	chr16q24.2	1.61383
202284_s_at	Hs.370771	cyclin-dependent kinase inhibitor 1A (p21, Cip1)	CDKN1A	chr6p21.2	1.61344
1556058_s_at	Hs.558463	spen homolog, transcriptional regulator (Drosophila)	SPEN	chr1p36.33-p36.11	1.61336
212171_x_at	Hs.73793	vascular endothelial growth factor A	VEGFA	chr6p12	1.61311
230760_at	Hs.522845	zinc finger protein, Y-linked	ZFY	chrYp11.3	1.6121
227969_at	---	hypothetical gene supported by BC040598	LOC400960	chr2p14	1.61208
235183_at	Hs.201488	---	---	---	1.61167
215460_x_at	Hs.127950	bromodomain containing 1	BRD1	chr22q13.33	1.61147
1561690_at	Hs.687009	---	---	---	1.6114
238751_at	Hs.481342	---	---	---	1.6114
205181_at	Hs.100921	zinc finger protein 193	ZNF193	chr6p21.3	1.61134
222628_s_at	Hs.443077	REV1 homolog (S. cerevisiae)	REV1	chr2q11.1-q11.2	1.61134
1554456_a_at	Hs.105633	lines homolog 1 (Drosophila)	LINS1	chr15q26.3	1.61098
202206_at	Hs.719190	ADP-ribosylation factor-like 4C	ARL4C	chr2q37.1	1.61091
238609_at	Hs.596587	chromosome 7 open reading frame 38	C7orf38	chr7q22.1	1.6108
218440_at	Hs.47649	methylcrotonoyl-Coenzyme A carboxylase 1 (alpha)	MCCC1	chr3q27	1.61069
201015_s_at	Hs.514174	junction plakoglobin	JUP	chr17q21	1.61009
211163_s_at	Hs.655801	tumor necrosis factor receptor superfamily, member 10c, decoy without an intracellular domain	TNFRSF10C	chr8p22-p21	1.60971
230061_at	Hs.22026	Transmembrane 4 L six family member 18	TM4SF18	chr3q25.1	1.60967
222426_at	Hs.495138	mitogen-activated protein kinase associated protein 1	MAPKAP1	chr9q33.3	1.60947
226449_at	Hs.483209	centrosomal protein 120kDa	CEP120	chr5q23.2	1.60911
225803_at	Hs.403933	F-box protein 32	FBXO32	chr8q24.13	1.60887
217841_s_at	Hs.503251	protein phosphatase methylesterase 1	PPME1	chr11q13.4	1.60859
228146_at	Hs.514016	chromosome 17 open reading frame 51	C17orf51	chr17p11.2	1.60845
201341_at	Hs.104925	ectodermal-neural cortex (with BTB-like domain)	ENC1	chr5q12-q13.3	1.60827
1563473_at	Hs.683995	---	---	---	1.60827
228762_at	Hs.159142	LFNG O-fucosylpeptide 3-beta-N-acetylglucosaminyltransferase	LFNG	chr7p22.2	1.60798
222473_s_at	Hs.591774	erbb2 interacting protein	ERBB2IP	chr5q12.3	1.60753
222863_at	Hs.591868	zinc finger and BTB domain containing 10	ZBTB10	chr8q13-q21.1	1.60751
231419_at	Hs.445295	---	---	---	1.60751
221850_x_at	Hs.536192	ankyrin repeat and GTPase domain Arf GTPase activating protein 11 /// ArfGAP with GTPase domain, ankyrin repeat and PH domain 4 /// ArfGAP with GTPase domain, ankyrin repeat and PH domain 6 /// ArfGAP with GTPase domain, ankyrin repeat and PH domain 7 /// ArfGAP with GTPase domain, ankyrin repeat and PH domain 8	AGAP11 /// AGAP4 /// AGAP6 /// AGAP7 /// AGAP8	chr10q11.22 /// chr10q11.23 /// chr10q23.2	1.60739
224453_s_at	Hs.29464	ethanolamine kinase 1	ETNK1	chr12p12.1	1.60711
201735_s_at	Hs.481186	chloride channel 3	CLCN3	chr4q33	1.60691
238341_at	Hs.716898	---	---	---	1.60664
204150_at	Hs.301989	stabilin 1	STAB1	chr3p21.1	1.60649
230069_at	Hs.369440	sideroflexin 1	SFXN1	---	1.60638
223616_at	Hs.567573	zinc finger protein 649	ZNF649	chr19q13.41	1.60621
236778_at	Hs.662769	---	---	---	1.60621
226454_at	Hs.632709	membrane-associated ring finger (C3HC4) 9	2016-03-09	chr12q14.1	1.60621
239102_s_at	Hs.658368	---	---	---	1.60594
210593_at	Hs.28491	KIAA0913 /// spermidine/spermine N1-acetyltransferase 1	KIAA0913 /// SAT1	chr10q22.2 /// chrXp22.1	1.60576
220009_at	Hs.144266	LON peptidase N-terminal domain and ring finger 3	LONRF3	chrXq24	1.60576
242498_x_at	Hs.687006	---	---	---	1.60576
238516_at	Hs.471119	bone morphogenetic protein receptor, type II (serine/threonine kinase)	BMPR2	chr2q33-q34	1.60493
204793_at	Hs.710048	G protein-coupled receptor associated sorting protein 1	GPRASP1	chrXq22.1	1.60427
211085_s_at	Hs.472838	serine/threonine kinase 4	STK4	chr20q11.2-q13.2	1.60427
221986_s_at	Hs.407709	kelch-like 24 (Drosophila)	KLHL24	chr3q27.1	1.60427
236321_at	Hs.399980	hypothetical protein LOC285550	LOC285550	chr4p15.32	1.60401
230927_at	Hs.491872	---	---	---	1.60332
224170_s_at	Hs.486993	tubby like protein 4	TULP4	chr6q25-q26	1.60292
240450_at	Hs.656768	---	---	---	1.60292
235730_at	Hs.622771	---	---	---	1.60251
210396_s_at	Hs.654650	bolA homolog 2 (E. coli) /// PI-3-kinase-related kinase SMG-1 pseudogene /// PI-3-kinase-related kinase SMG-1 pseudogene	BOLA2 /// LOC440354 /// LOC595101	chr16p11.2	1.60235
200742_s_at	Hs.523454	tripeptidyl peptidase I	TPP1	chr11p15	1.6022
219436_s_at	Hs.152913	endomucin	EMCN	chr4q24	1.60196
1559681_a_at	Hs.164324	tripartite motif-containing 16-like	TRIM16L	chr17p11.2	1.60171
212404_s_at	Hs.374067	ubiquitin protein ligase E3B	UBE3B	chr12q24.11	1.60171
1553652_a_at	Hs.208701	chromosome 18 open reading frame 54	C18orf54	chr18q21.2	1.60171
219773_at	Hs.371036	NADPH oxidase 4	NOX4	chr11q14.2-q21	1.60164
213463_s_at	Hs.408577	family with sequence similarity 149, member B1	FAM149B1	chr10q22.2	1.60162
226942_at	Hs.304362	PHD finger protein 20-like 1	PHF20L1	chr8q24.22	1.60148
211017_s_at	Hs.187898	neurofibromin 2 (merlin)	NF2	chr22q12.2	1.60135
1552656_s_at	Hs.127310	U2AF homology motif (UHM) kinase 1	UHMK1	chr1q23.3	1.60128
226402_at	Hs.109087	cytochrome P450, family 2, subfamily U, polypeptide 1	CYP2U1	chr4q25	1.60122
223444_at	Hs.529551	SUMO1/sentrin specific peptidase 7	SENP7	chr3q12	1.60077
225899_x_at	Hs.465593	hypothetical LOC399844 /// hypothetical LOC100287274 /// hypothetical LOC402483	FLJ45445 /// LOC100287274 /// tcag7.907	chr19p13.3 /// chr7q32.1	1.60075
1555926_a_at	Hs.561940	---	---	---	1.60039
200974_at	Hs.500483	actin, alpha 2, smooth muscle, aorta	ACTA2	chr10q23.3	1.60037
235005_at	Hs.446251	DIS3 mitotic control homolog (S. cerevisiae)-like	DIS3L	chr15q22.31	1.6003
225567_at	Hs.530791	---	---	---	1.59954
220986_s_at	Hs.169333	tigger transposable element derived 6	TIGD6	chr5q32	1.59885
244220_at	---	---	---	---	1.59885
1569106_s_at	Hs.288164	SET domain containing 5	SETD5	chr3p25.3	1.59857
212810_s_at	Hs.654352	solute carrier family 1 (glutamate/neutral amino acid transporter), member 4	SLC1A4	chr2p15-p13	1.59857
207127_s_at	Hs.643472	heterogeneous nuclear ribonucleoprotein H3 (2H9)	HNRNPH3	chr10q22	1.59838
206848_at	Hs.715571	family with sequence similarity 36, member A /// homeobox A7	FAM36A /// HOXA7	chr1q44 /// chr7p15-p14	1.598
229457_at	Hs.594084	ankyrin repeat and KH domain containing 1	ANKHD1	chr5q31.3	1.598
235004_at	Hs.519904	RNA binding motif protein 24	RBM24	chr6p22.3	1.598
235167_at	Hs.648439	hypothetical LOC100190986	LOC100190986	chr16p12.2	1.598
236356_at	Hs.471207	NADH dehydrogenase (ubiquinone) Fe-S protein 1, 75kDa (NADH-coenzyme Q reductase)	NDUFS1	chr2q33-q34	1.598
239950_at	---	HOXA11 antisense RNA (non-protein coding)	HOXA11AS	chr7p15.2	1.598
223854_at	Hs.657953	protocadherin beta 10	PCDHB10	chr5q31	1.598
210012_s_at	Hs.374477	Ewing sarcoma breakpoint region 1	EWSR1	chr22q12.2	1.598
38487_at	Hs.301989	stabilin 1	STAB1	chr3p21.1	1.59787
225035_x_at	Hs.459573	similar to WAS protein family homolog 1 /// WAS protein family homolog 1 /// WAS protein family homolog 2 pseudogene /// WAS protein family homolog 3 pseudogene /// WAS protein family homolog 5 pseudogene	LOC100287171 /// WASH1 /// WASH2P /// WASH3P /// WASH5P	chr15q26.3 /// chr1p36.33 /// chr2q13 /// chr9p24.3	1.59749
219522_at	Hs.39384	four jointed box 1 (Drosophila)	FJX1	chr11p13	1.59747
211026_s_at	Hs.277035	monoglyceride lipase	MGLL	chr3q21.3	1.59671
208523_x_at	Hs.553506	histone cluster 1, H2bi	HIST1H2BI	chr6p21.3	1.5966
224837_at	Hs.431498	forkhead box P1	FOXP1	chr3p14.1	1.59648
224982_at	Hs.515542	AKT1 substrate 1 (proline-rich)	AKT1S1	chr19q13.33	1.59587
224494_x_at	Hs.18788	hydroxysteroid (17-beta) dehydrogenase 14	HSD17B14	chr19q13.33	1.59587
228532_at	Hs.288010	chromosome 1 open reading frame 162	C1orf162	chr1p13.2	1.59587
229028_s_at	Hs.559259	ADP-ribosylation factor-like 17	ARL17	chr17q21.31	1.59587
216028_at	Hs.596944	---	---	---	1.59584
229880_at	Hs.570180	Hypothetical LOC643517	LOC643517	chr2p25.3	1.59522
242290_at	Hs.279245	transforming, acidic coiled-coil containing protein 1	TACC1	chr8p11.22	1.59504
204658_at	Hs.445652	transformer 2 alpha homolog (Drosophila)	TRA2A	chr7p15.3	1.59496
226093_at	Hs.130934	DCP1 decapping enzyme homolog B (S. cerevisiae)	DCP1B	chr12p13.33	1.59424
1556582_at	Hs.171844	poliovirus receptor	PVR	chr19q13.2	1.59413
207920_x_at	Hs.336681	zinc finger protein, X-linked	ZFX	chrXp21.3	1.59393
49077_at	Hs.503251	protein phosphatase methylesterase 1	PPME1	chr11q13.4	1.59352
215120_s_at	Hs.98259	sterile alpha motif domain containing 4A	SAMD4A	chr14q22.2	1.59317
205006_s_at	Hs.60339	N-myristoyltransferase 2	NMT2	chr10p13	1.59276
225308_s_at	Hs.61590	tetratricopeptide repeat, ankyrin repeat and coiled-coil containing 1	TANC1	chr2q24.2	1.59273
205411_at	Hs.472838	serine/threonine kinase 4	STK4	chr20q11.2-q13.2	1.59224
237001_at	Hs.656735	---	---	---	1.59224
238081_at	Hs.46730	chromosome 4 open reading frame 12	C4orf12	chr4q21.3	1.59224
1561079_at	Hs.335239	ankyrin repeat domain 28	ANKRD28	chr3p25.1	1.59224
206565_x_at	---	glucuronidase, beta pseudogene	SMA4	chr5q13	1.59224
212916_at	Hs.133352	PHD finger protein 8	PHF8	chrXp11.22	1.59179
216250_s_at	Hs.125474	leupaxin	LPXN	chr11q12.1	1.59149
200635_s_at	Hs.272062	protein tyrosine phosphatase, receptor type, F	PTPRF	chr1p34	1.59114
229586_at	Hs.59159	chromodomain helicase DNA binding protein 9	CHD9	chr16q12.2	1.59093
232594_at	Hs.191582	heat shock factor binding protein 1-like	LOC440498	chr18q23	1.59058
239576_at	Hs.7946	Mitochondrial tumor suppressor 1	MTUS1	chr8p22	1.59054
220266_s_at	Hs.376206	Kruppel-like factor 4 (gut)	KLF4	chr9q31	1.58953
1569940_at	Hs.130949	Solute carrier family 6, member 16	SLC6A16	chr19q13.1-q13.4	1.5885
1557126_a_at	Hs.382865	phospholipase D1, phosphatidylcholine-specific	PLD1	chr3q26	1.5885
243908_at	Hs.561539	glucuronidase, beta-like 2	GUSBL2	chr6p11.2	1.5885
232027_at	Hs.12967	spectrin repeat containing, nuclear envelope 1	SYNE1	chr6q25	1.5885
1556744_a_at	---	---	---	---	1.58804
219367_s_at	Hs.660596	---	---	---	1.58802
210246_s_at	Hs.54470	ATP-binding cassette, sub-family C (CFTR/MRP), member 8	ABCC8	chr11p15.1	1.58795
222196_at	Hs.657302	hypothetical protein LOC286434	LOC286434	chrXp22.33	1.58795
228749_at	Hs.110489	zinc finger, DBF-type containing 2	ZDBF2	chr2q33.3	1.58784
201617_x_at	Hs.490203	caldesmon 1	CALD1	chr7q33	1.58784
223058_at	Hs.446315	family with sequence similarity 107, member B	FAM107B	chr10p13	1.58774
220172_at	Hs.659439	DDB1 and CUL4 associated factor 17	DCAF17	chr2q31.1	1.58708
209997_x_at	Hs.491148	pericentriolar material 1	PCM1	chr8p22-p21.3	1.58665
211692_s_at	Hs.467020	BCL2 binding component 3	BBC3	chr19q13.3-q13.4	1.58665
1554741_s_at	Hs.567268	fibroblast growth factor 7 (keratinocyte growth factor) /// keratinocyte growth factor-like protein 1 /// keratinocyte growth factor-like protein 2	FGF7 /// KGFLP1 /// KGFLP2	chr15q15-q21.1 /// chr9p11.2 /// chr9p12	1.58649
232648_at	Hs.558799	proteasome (prosome, macropain) subunit, alpha type, 3	PSMA3	chr14q23	1.58638
241216_at	Hs.688533	---	---	---	1.58638
244304_at	Hs.471637	DIS3 mitotic control homolog (S. cerevisiae)-like 2	DIS3L2	chr2q37.1	1.58638
1553815_a_at	Hs.222855	transcription elongation factor A (SII) N-terminal and central domain containing	TCEANC	chrXp22.2	1.58638
208614_s_at	Hs.476448	filamin B, beta	FLNB	chr3p14.3	1.58552
211605_s_at	Hs.654583	retinoic acid receptor, alpha	RARA	chr17q21	1.58537
202316_x_at	Hs.632370	ubiquitination factor E4B (UFD2 homolog, yeast)	UBE4B	chr1p36.3	1.58537
226447_at	Hs.491060	ash1 (absent, small, or homeotic)-like (Drosophila)	ASH1L	chr1q22	1.58521
230099_at	Hs.605074	---	---	---	1.58517
219568_x_at	Hs.8619	SRY (sex determining region Y)-box 18	SOX18	chr20q13.33	1.58493
216563_at	Hs.464585	Ankyrin repeat domain 12	ANKRD12	chr18p11.22	1.58493
216048_s_at	Hs.445030	Rho-related BTB domain containing 3	RHOBTB3	chr5q15	1.58467
204906_at	Hs.655277	ribosomal protein S6 kinase, 90kDa, polypeptide 2	RPS6KA2	chr6q27	1.58454
1557059_at	Hs.712685	Hypothetical protein LOC254128	LOC254128	chr2q14.2	1.58393
228343_at	Hs.654420	POU class 2 homeobox 2	POU2F2	chr19q13.2	1.58393
215343_at	Hs.525536	coiled-coil domain containing 88C	CCDC88C	chr14q32.11	1.58393
236000_s_at	Hs.687670	---	---	---	1.58393
1557788_a_at	Hs.494549	chromosome 9 open reading frame 130	C9orf130	chr9q22.32	1.5835
223510_at	Hs.471200	neuropilin 2	NRP2	chr2q33.3	1.5835
228337_at	Hs.699426	PWWP domain containing 2A	PWWP2A	chr5q33.3	1.5835
212684_at	Hs.435302	zinc finger protein 3	ZNF3	chr7q22.1	1.58344
225221_at	Hs.718527	---	---	---	1.58334
1555902_at	Hs.522729	armadillo repeat containing, X-linked 5	ARMCX5	chrXq22.1-q22.3	1.5829
215236_s_at	Hs.163893	phosphatidylinositol binding clathrin assembly protein	PICALM	chr11q14	1.5826
210070_s_at	Hs.439777	choline kinase-like, carnitine palmitoyltransferase 1B (muscle) transcription unit /// carnitine palmitoyltransferase 1B (muscle)	CHKB-CPT1B /// CPT1B	chr22q13.33	1.58247
232281_at	Hs.565253	Hypothetical LOC148189	LOC148189	chr19q12	1.58247
232599_at	Hs.655657	exocyst complex component 6	EXOC6	chr10q23.33	1.58247
219610_at	Hs.482521	Rho-guanine nucleotide exchange factor	RGNEF	chr5q13.2	1.58198
231973_s_at	Hs.436527	anaphase promoting complex subunit 1	ANAPC1	chr2q12.1	1.58192
201104_x_at	Hs.676059	neuroblastoma breakpoint family, member 10 /// neuroblastoma breakpoint family, member 11 /// neuroblastoma breakpoint family, member 12 /// neuroblastoma breakpoint family, member 14 /// neuroblastoma breakpoint family, member 15 /// neuroblastoma breakpoint family, member 16 /// neuroblastoma breakpoint family, member 20 /// neuroblastoma breakpoint family, member 8 /// neuroblastoma breakpoint…	NBPF10 /// NBPF11 /// NBPF12 /// NBPF14 /// NBPF15 /// NBPF16 /// NBPF20 /// NBPF8 /// RP11-94I2.2	chr1q12-q21.2 /// chr1q21.1 /// chr1q21.2	1.58176
235884_at	Hs.711503	hypothetical LOC644794	LOC644794	chr7q11.21	1.58151
236316_at	Hs.434053	family with sequence similarity 3, member C	FAM3C	chr7q31	1.58151
227261_at	Hs.373857	Kruppel-like factor 12	KLF12	chr13q22	1.58145
239257_at	Hs.62880	Mov10l1, Moloney leukemia virus 10-like 1, homolog (mouse)	MOV10L1	chr22q13.33	1.58136
230588_s_at	Hs.709548	anaphase promoting complex subunit 1 pseudogene /// similar to anaphase promoting complex subunit 1	LOC285074 /// LOC730268	chr2p11.2	1.58106
228348_at	Hs.105633	lines homolog 1 (Drosophila)	LINS1	chr15q26.3	1.5808
228519_x_at	Hs.634522	cold inducible RNA binding protein	CIRBP	chr19p13.3	1.58056
214131_at	Hs.592254	chromosome Y open reading frame 15B	CYorf15B	chrYq11.222	1.58053
222128_at	Hs.396175	NOL1/NOP2/Sun domain family, member 6	NSUN6	chr10p12.31	1.58053
227223_at	Hs.282901	similar to RNA binding motif protein 39 /// RNA binding motif protein 39	LOC643167 /// RBM39	chr20q11.22 /// chrXp11.3	1.58053
232372_at	Hs.675512	---	---	---	1.58053
214920_at	Hs.648482	thrombospondin, type I, domain containing 7A	THSD7A	chr7p21.3	1.58044
231149_s_at	Hs.656192	unc-51-like kinase 4 (C. elegans)	ULK4	chr3p22.1	1.58018
224763_at	Hs.80545	Ribosomal protein L37	RPL37	chr5p13	1.58004
202585_s_at	Hs.413074	nuclear transcription factor, X-box binding 1	NFX1	chr9p13.3	1.57977
231403_at	Hs.130031	Triple functional domain (PTPRF interacting)	TRIO	chr5p15.2	1.57966
239003_at	Hs.687858	---	---	---	1.5795
213591_at	Hs.483239	aldehyde dehydrogenase 7 family, member A1	ALDH7A1	chr5q31	1.57948
236097_at	Hs.98626	---	---	---	1.57948
211091_s_at	Hs.187898	neurofibromin 2 (merlin)	NF2	chr22q12.2	1.57927
226395_at	Hs.162852	hook homolog 3 (Drosophila)	HOOK3	chr8p11.21	1.57919
211149_at	Hs.115277	ubiquitously transcribed tetratricopeptide repeat gene, Y-linked	UTY	chrYq11	1.57916
219757_s_at	Hs.497253	chromosome 14 open reading frame 101	C14orf101	chr14q22.3	1.57916
223185_s_at	Hs.177841	basic helix-loop-helix family, member e41	BHLHE41	chr12p11.23-p12.1	1.57902
225496_s_at	Hs.369520	synaptotagmin-like 2	SYTL2	chr11q14	1.57902
230436_s_at	Hs.433422	Centromere protein V	CENPV	chr17p11.2	1.57902
242088_at	Hs.407709	kelch-like 24 (Drosophila)	KLHL24	chr3q27.1	1.57902
232457_at	Hs.335163	LIM and calponin homology domains 1	LIMCH1	chr4p13	1.57902
231280_at	Hs.161158	---	---	---	1.57893
220606_s_at	Hs.47668	chromosome 17 open reading frame 48	C17orf48	chr17p13.1	1.57882
201101_s_at	Hs.486542	BCL2-associated transcription factor 1	BCLAF1	chr6q22-q23	1.57818
209258_s_at	Hs.24485	structural maintenance of chromosomes 3	SMC3	chr10q25	1.57788
225296_at	Hs.465829	zinc finger protein 317	ZNF317	---	1.57733
226952_at	Hs.716733	ELL associated factor 1	EAF1	chr3p25.1	1.57597
224943_at	Hs.525549	BTB (POZ) domain containing 7	BTBD7	chr14q32.12	1.57556
230660_at	Hs.600545	SERTA domain containing 4	SERTAD4	chr1q32.1-q41	1.57556
243704_at	Hs.513260	DDHD domain containing 1	DDHD1	chr14q21	1.57556
243584_at	Hs.658032	ATPase type 13A5	ATP13A5	chr3q29	1.57556
236375_at	Hs.678285	---	---	---	1.57504
226275_at	Hs.468908	MAX dimerization protein 1	MXD1	chr2p13-p12	1.5744
209201_x_at	Hs.593413	chemokine (C-X-C motif) receptor 4	CXCR4	chr2q21	1.57424
204512_at	Hs.567284	human immunodeficiency virus type I enhancer binding protein 1	HIVEP1	chr6p24-p22.3	1.57292
224549_x_at	---	---	---	---	1.57236
227576_at	Hs.276976	---	---	---	1.57235
218421_at	Hs.200668	ceramide kinase	CERK	chr22q13.31	1.5722
1554791_a_at	Hs.591638	chromosome 2 open reading frame 67	C2orf67	chr2q34	1.57212
219970_at	Hs.659356	GIPC PDZ domain containing family, member 2	GIPC2	chr1p31.1	1.57212
226282_at	Hs.193557	---	---	---	1.57209
1552327_at	Hs.709762	armadillo repeat containing, X-linked 4	ARMCX4	chrXq22.1	1.57191
238875_at	Hs.656795	---	---	---	1.57191
1554953_a_at	Hs.592163	chromosome 21 open reading frame 90	C21orf90	chr21q22.3	1.57191
206218_at	Hs.113824	melanoma antigen family B, 2	MAGEB2	chrXp21.3	1.57191
222941_at	Hs.7966	ubiquitin specific peptidase 46	USP46	chr4q12	1.57191
239325_at	Hs.436366	Hypothetical LOC729723	LOC729723	chr2p23.3	1.57191
1554306_at	Hs.528087	inositol 1,4,5-trisphosphate 3-kinase B	ITPKB	chr1q42.13	1.57191
1556645_s_at	Hs.661668	---	---	---	1.57191
1556820_a_at	Hs.547964	deleted in lymphocytic leukemia 2 (non-protein coding)	DLEU2	chr13q14.3	1.57191
213747_at	---	---	---	---	1.57191
228112_at	Hs.655469	dynein, axonemal, heavy chain 1	DNAH1	chr3p21.1	1.57191
218478_s_at	Hs.37706	zinc finger, CCHC domain containing 8	ZCCHC8	chr12q24.31	1.57178
244007_at	Hs.370379	zinc finger protein 462	ZNF462	chr9q31.2	1.5707
1558896_at	Hs.237017	chromosome 1 open reading frame 69	C1orf69	chr1q42.13	1.57046
238137_at	Hs.673436	---	---	---	1.57046
1559190_s_at	Hs.327631	retinol dehydrogenase 13 (all-trans/9-cis)	RDH13	chr19q13.42	1.57046
209378_s_at	Hs.461988	family with sequence similarity 190, member B	FAM190B	chr10q23.1	1.56995
202461_at	Hs.409137	eukaryotic translation initiation factor 2B, subunit 2 beta, 39kDa	EIF2B2	chr14q24.3	1.5699
201830_s_at	Hs.25155	neuroepithelial cell transforming 1	NET1	chr10p15	1.56983
206995_x_at	Hs.647430	scavenger receptor class F, member 1	SCARF1	chr17p13.3	1.56974
218881_s_at	Hs.220971	FOS-like antigen 2	FOSL2	chr2p23.3	1.5696
228986_at	Hs.430849	oxysterol binding protein-like 8	OSBPL8	chr12q14	1.56955
231249_at	---	---	---	---	1.56955
206235_at	Hs.166091	ligase IV, DNA, ATP-dependent	LIG4	chr13q33-q34	1.56955
227761_at	Hs.21213	myosin VA (heavy chain 12, myoxin)	MYO5A	chr15q21	1.56921
215206_at	Hs.677325	---	---	---	1.56889
1553286_at	Hs.47712	zinc finger protein 555	ZNF555	chr19p13.3	1.56831
230779_at	Hs.75527	adenylosuccinate lyase /// trinucleotide repeat containing 6B	ADSL /// TNRC6B	chr22q13.1 /// chr22q13.1|22q13.2	1.56818
216061_x_at	Hs.1976	platelet-derived growth factor beta polypeptide (simian sarcoma viral (v-sis) oncogene homolog)	PDGFB	chr22q12.3-q13.1|22q13.1	1.56807
229025_s_at	Hs.502223	IMP1 inner mitochondrial membrane peptidase-like (S. cerevisiae)	IMMP1L	chr11p13	1.56774
206530_at	Hs.40758	RAB30, member RAS oncogene family	RAB30	chr11q12-q14	1.56768
225209_s_at	Hs.191987	ubiquitin-conjugating enzyme E2, J2 (UBC6 homolog, yeast)	UBE2J2	chr1p36.33	1.56759
1568815_a_at	Hs.522984	DEAD (Asp-Glu-Ala-Asp) box polypeptide 50	DDX50	chr10q22.1	1.56743
212382_at	Hs.605153	transcription factor 4	TCF4	chr18q21.1	1.56741
237194_at	---	---	---	---	1.56711
217208_s_at	Hs.292549	discs, large homolog 1 (Drosophila)	DLG1	chr3q29	1.56703
207246_at	Hs.522845	zinc finger protein, Y-linked	ZFY	chrYp11.3	1.56693
212444_at	Hs.632997	---	---	---	1.56666
229618_at	Hs.492121	sorting nexin 16	SNX16	chr8q21.13	1.56653
212909_at	Hs.719231	LY6/PLAUR domain containing 1	LYPD1	chr2q21.2	1.56647
228737_at	Hs.26608	TOX high mobility group box family member 2	TOX2	chr20q13.12	1.56581
202622_s_at	Hs.76253	ataxin 2	ATXN2	chr12q24.1	1.56562
214722_at	Hs.655156	Notch homolog 2 (Drosophila) N-terminal like	NOTCH2NL	chr1q21.2	1.56557
238299_at	---	---	---	---	1.56537
203387_s_at	Hs.210891	TBC1 domain family, member 4	TBC1D4	chr13q22.2	1.56406
225102_at	Hs.277035	monoglyceride lipase	MGLL	chr3q21.3	1.56395
210178_x_at	Hs.652334	FUS interacting protein (serine/arginine-rich) 1	FUSIP1	chr1p36.11	1.56367
214574_x_at	Hs.436066	leukocyte specific transcript 1	LST1	chr6p21.3	1.56366
228536_at	Hs.591692	protein arginine methyltransferase 10 (putative)	PRMT10	chr4q31.23	1.5636
205192_at	Hs.404183	mitogen-activated protein kinase kinase kinase 14	MAP3K14	chr17q21	1.56241
228099_at	Hs.180257	zinc finger protein 550	ZNF550	chr19q13.43	1.56195
223553_s_at	Hs.153343	docking protein 3	DOK3	chr5q35.3	1.56195
205848_at	Hs.632151	growth arrest-specific 2	GAS2	chr11p14.3-p15.2	1.56083
217486_s_at	Hs.4014	zinc finger, DHHC-type containing 17	ZDHHC17	chr12q21.2	1.56083
236743_at	Hs.355753	1-acylglycerol-3-phosphate O-acyltransferase 6 (lysophosphatidic acid acyltransferase, zeta)	AGPAT6	chr8p11.21	1.56083
238317_x_at	---	---	---	---	1.56083
217494_s_at	---	hypothetical protein LOC100290144	LOC100290144	---	1.56083
232338_at	Hs.687547	---	---	---	1.56083
232459_at	Hs.660657	---	---	---	1.56083
239963_at	Hs.126893	---	---	---	1.56083
213162_at	Hs.369068	Dynein, cytoplasmic 1, light intermediate chain 2	DYNC1LI2	chr16q22.1	1.56074
222852_at	Hs.501286	chromosome 10 open reading frame 88	C10orf88	chr10q26.13	1.56074
231199_at	Hs.269528	---	---	---	1.56074
240561_at	Hs.556853	Hypothetical LOC100130541	MBNL3	chrXq26.2	1.56074
214975_s_at	Hs.347187	myotubularin related protein 1	MTMR1	chrXq28	1.56074
232827_at	Hs.658327	---	---	---	1.56074
233300_at	Hs.660696	---	---	---	1.56069
207629_s_at	Hs.655209	Rho/Rac guanine nucleotide exchange factor (GEF) 2	ARHGEF2	chr1q21-q22	1.56023
235409_at	Hs.187569	MAX gene associated	MGA	chr15q14	1.5599
223401_at	Hs.47668	chromosome 17 open reading frame 48	C17orf48	chr17p13.1	1.55985
227214_at	Hs.191539	golgi associated PDZ and coiled-coil motif containing	GOPC	chr6q21	1.55944
201961_s_at	Hs.524502	ring finger protein 41	RNF41	chr12q13.2-q13.3	1.55937
229816_at	Hs.49421	WD repeat domain 78	WDR78	chr1p31.3	1.55937
243995_at	---	---	---	---	1.55937
1556159_at	Hs.586700	---	---	---	1.55937
235863_at	Hs.712901	junctional sarcoplasmic reticulum protein 1	JSRP1	chr19p13.3	1.55937
236376_at	Hs.420244	ribosomal modification protein rimK-like family member A	RIMKLA	chr1p34.2	1.55937
239791_at	Hs.660088	Hypothetical LOC404266	LOC404266	chr17q21.32	1.55937
214850_at	---	glucuronidase, beta pseudogene	LOC100170939	chr5q13	1.55937
234184_at	Hs.677326	---	---	---	1.55937
216870_x_at	Hs.547964	deleted in lymphocytic leukemia 2 (non-protein coding)	DLEU2	chr13q14.3	1.55937
217098_s_at	Hs.134816	zinc finger and SCAN domain containing 12	ZSCAN12	chr6p22.2-p21.3	1.55937
214474_at	Hs.50732	protein kinase, AMP-activated, beta 2 non-catalytic subunit	PRKAB2	chr1q21.1	1.5587
234032_at	Hs.684536	---	---	---	1.55831
231260_at	Hs.549564	hypothetical protein BC036928	BC036928	chr19q13.43	1.55776
208693_s_at	Hs.404321	glycyl-tRNA synthetase	GARS	chr7p15	1.55705
223690_at	Hs.512776	latent transforming growth factor beta binding protein 2	LTBP2	chr14q24	1.55697
208891_at	Hs.298654	dual specificity phosphatase 6	DUSP6	chr12q22-q23	1.55634
206822_s_at	Hs.709356	l(3)mbt-like (Drosophila)	L3MBTL	chr20q13.12	1.55585
230400_s_at	Hs.440833	protein kinase N2	PKN2	chr1p22.2	1.55585
228398_at	Hs.513002	SUMO/sentrin specific peptidase family member 8	SENP8	chr15q23	1.55585
240665_at	---	---	---	---	1.55585
207128_s_at	---	zinc finger protein 223	ZNF223	chr19q13.2	1.55585
235268_at	Hs.633101	---	---	---	1.55585
238024_at	Hs.634675	---	---	---	1.55585
227772_at	Hs.549084	---	---	---	1.55515
233595_at	Hs.644708	ubiquitin specific peptidase 34	USP34	chr2p15	1.55496
231136_at	---	---	---	---	1.55495
239741_at	Hs.87194	hypothetical protein LOC283658	LOC283658	chr15q21.1	1.55495
232921_at	Hs.605380	KIAA1549	KIAA1549	chr7q34	1.55495
1570352_at	Hs.367437	ataxia telangiectasia mutated	ATM	chr11q22-q23	1.55495
228431_at	Hs.10441	Nuclear transcription factor Y, alpha	NFYA	chr6p21.3	1.55495
1557823_s_at	Hs.165899	hypothetical gene supported by BC040544	LOC401134	chr4q13.1	1.55495
1560340_s_at	Hs.648086	retinitis pigmentosa 9 pseudogene	RP9P	chr7p14.3	1.55495
1562303_at	Hs.485004	zinc finger with KRAB and SCAN domains 3	ZKSCAN3	chr6p22.1	1.55495
235461_at	Hs.367639	tet oncogene family member 2	TET2	chr4q24	1.55495
239878_at	Hs.499690	inositol polyphosphate multikinase	IPMK	chr10q21.1	1.55495
219092_s_at	Hs.459896	inositol 1,3,4,5,6-pentakisphosphate 2-kinase	IPPK	chr9q21.33-q22.31	1.55421
226461_at	Hs.463350	homeobox B9	HOXB9	chr17q21.3	1.55421
238320_at	---	nuclear paraspeckle assembly transcript 1 (non-protein coding)	NEAT1	chr11q13.1	1.55421
213647_at	Hs.532446	DNA replication helicase 2 homolog (yeast)	DNA2	chr10q21.3-q22.1	1.5534
222270_at	Hs.516182	SMEK homolog 2, suppressor of mek1 (Dictyostelium)	SMEK2	chr2p16.1	1.5534
201733_at	Hs.481186	chloride channel 3	CLCN3	chr4q33	1.55304
242247_at	Hs.243326	methyltransferase 5 domain containing 1	METT5D1	chr11p14.1	1.55303
238733_at	Hs.664592	---	---	---	1.55295
206241_at	Hs.182971	karyopherin alpha 5 (importin alpha 6)	KPNA5	chr6q22.1	1.55279
213355_at	Hs.148716	ST3 beta-galactoside alpha-2,3-sialyltransferase 6	ST3GAL6	chr3q12.1	1.55279
222417_s_at	Hs.316890	sorting nexin 5	SNX5	chr20p11	1.55265
205807_s_at	Hs.489922	tuftelin 1	TUFT1	chr1q21	1.55233
200951_s_at	Hs.376071	cyclin D2	CCND2	chr12p13	1.55231
231881_at	Hs.490203	caldesmon 1	CALD1	chr7q33	1.55231
1552277_a_at	Hs.530272	chromosome 9 open reading frame 30	C9orf30	chr9q31.1	1.55185
219256_s_at	Hs.479116	SH3 domain and tetratricopeptide repeats 1	SH3TC1	chr4p16.1	1.55179
227561_at	Hs.275757	discoidin domain receptor tyrosine kinase 2	DDR2	chr1q23.3	1.55156
220758_s_at	Hs.524121	roundabout homolog 4, magic roundabout (Drosophila)	ROBO4	chr11q24.2	1.55121
223375_at	Hs.485270	TBC1 domain family, member 22B	TBC1D22B	chr6p21.2	1.5504
209403_at	Hs.105891	TBC1 domain family, member 3 /// TBC1 domain family, member 3C /// TBC1 domain family, member 3D /// TBC1 domain family, member 3F /// TBC1 domain family, member 3H	TBC1D3 /// TBC1D3C /// TBC1D3D /// TBC1D3F /// TBC1D3H	chr17q12	1.54983
239673_at	Hs.664073	---	---	---	1.54983
1569322_at	Hs.365566	hypothetical gene supported by BC009626; BC048265	LOC439990	chr10q22.3	1.54976
207542_s_at	Hs.76152	aquaporin 1 (Colton blood group) /// indolethylamine N-methyltransferase	AQP1 /// INMT	chr7p14 /// chr7p15.3-p15.2	1.54976
223541_at	Hs.592069	hyaluronan synthase 3	HAS3	chr16q22.1	1.54976
232442_at	Hs.711220	similar to hCG1980470	LOC100131601	chr16q23.1	1.54976
236367_at	Hs.591463	Smg-7 homolog, nonsense mediated mRNA decay factor (C. elegans)	SMG7	chr1q25	1.54976
208795_s_at	Hs.438720	minichromosome maintenance complex component 7	MCM7	chr7q21.3-q22.1	1.54962
214543_x_at	Hs.510324	quaking homolog, KH domain RNA binding (mouse)	QKI	chr6q26|6q26-q27	1.54957
203739_at	Hs.155040	zinc finger protein 217	ZNF217	chr20q13.2	1.54952
229980_s_at	Hs.316890	sorting nexin 5	SNX5	chr20p11	1.54942
214062_x_at	Hs.9731	nuclear factor of kappa light polypeptide gene enhancer in B-cells inhibitor, beta	NFKBIB	chr19q13.1	1.54862
219361_s_at	Hs.436102	apoptosis enhancing nuclease	AEN	chr15q26.1	1.54852
206724_at	Hs.714363	chromobox homolog 4 (Pc class homolog, Drosophila)	CBX4	chr17q25.3	1.54849
1562664_at	Hs.667624	hypothetical protein LOC286009	tcag7.929	chr7q31.2	1.54814
224933_s_at	Hs.413416	jumonji domain containing 1C	JMJD1C	chr10q21.3	1.54765
228370_at	Hs.564847	small nuclear ribonucleoprotein polypeptide N	SNRPN	chr15q11.2	1.54765
202980_s_at	Hs.295923	seven in absentia homolog 1 (Drosophila)	SIAH1	chr16q12	1.54765
230403_at	Hs.438858	---	---	---	1.54754
212642_s_at	Hs.510172	human immunodeficiency virus type I enhancer binding protein 2	HIVEP2	chr6q23-q24	1.54743
1556616_a_at	---	hypothetical LOC100129637	LOC100129637	chr16q24.2	1.54728
202509_s_at	Hs.525607	tumor necrosis factor, alpha-induced protein 2	TNFAIP2	chr14q32	1.54728
219938_s_at	Hs.567384	proline-serine-threonine phosphatase interacting protein 2	PSTPIP2	chr18q12	1.54728
230470_at	Hs.505159	Down syndrome critical region gene 9 (non-protein coding)	DSCR9	chr21q22.13	1.54728
209290_s_at	Hs.644095	nuclear factor I/B	NFIB	chr9p24.1	1.54715
201333_s_at	Hs.24598	Rho guanine nucleotide exchange factor (GEF) 12	ARHGEF12	chr11q23.3	1.54681
228180_at	Hs.712988	---	---	---	1.54665
230669_at	Hs.655941	RAS p21 protein activator 2	RASA2	chr3q22-q23	1.54665
212095_s_at	Hs.7946	mitochondrial tumor suppressor 1	MTUS1	chr8p22	1.54645
218353_at	Hs.24950	regulator of G-protein signaling 5	RGS5	chr1q23.1	1.54625
223494_at	Hs.500842	meningioma expressed antigen 5 (hyaluronidase)	MGEA5	chr10q24.1-q24.3	1.54611
238520_at	Hs.485392	transcriptional regulating factor 1	TRERF1	chr6p21.1-p12.1	1.54609
226076_s_at	Hs.524523	methyl-CpG binding domain protein 6	MBD6	---	1.54609
212056_at	Hs.461647	KIAA0182	KIAA0182	chr16q24.1	1.54609
205471_s_at	Hs.129452	dachshund homolog 1 (Drosophila)	DACH1	chr13q22	1.54563
241988_x_at	Hs.677593	---	---	---	1.54563
219484_at	Hs.506558	host cell factor C2	HCFC2	chr12q23.3	1.5455
1569302_at	Hs.458418	KIAA1731	KIAA1731	chr11q21	1.54507
233122_at	Hs.704676	keratinocyte associated protein 2	KRTCAP2	chr1q22	1.5448
241885_at	Hs.684139	---	---	---	1.5448
213332_at	Hs.187284	pappalysin 2	PAPPA2	chr1q23-q25	1.54422
1553194_at	Hs.146542	neuronal growth regulator 1	NEGR1	chr1p31.1	1.54422
221098_x_at	Hs.458598	UTP14, U3 small nucleolar ribonucleoprotein, homolog A (yeast)	UTP14A	chrXq26.1	1.54422
233884_at	Hs.715958	human immunodeficiency virus type I enhancer binding protein 3	HIVEP3	chr1p34	1.54422
242184_s_at	Hs.519347	Splicing factor, arginine/serine-rich 12	SFRS12	chr5q12.3	1.54422
241381_at	Hs.98321	chromosome X open reading frame 36	CXorf36	chrXp11.3	1.54387
229297_at	Hs.594106	---	---	---	1.54346
227790_at	Hs.148609	ubiquitin-conjugating enzyme E2C binding protein	UBE2CBP	chr6q14.1	1.54345
208580_x_at	---	histone cluster 1, H4j /// histone cluster 1, H4k	HIST1H4J /// HIST1H4K	chr6p22-p21.3	1.54345
244752_at	Hs.660642	zinc finger protein 438	ZNF438	chr10p11.23-p11.22	1.54342
230820_at	---	---	---	---	1.54331
241734_at	Hs.107622	serum response factor binding protein 1	SRFBP1	chr5q23.1	1.5425
200727_s_at	Hs.719274	ARP2 actin-related protein 2 homolog (yeast)	ACTR2	chr2p14	1.54222
226269_at	Hs.168950	ganglioside-induced differentiation-associated protein 1	GDAP1	chr8q21.11	1.54195
228618_at	Hs.142003	platelet endothelial aggregation receptor 1	PEAR1	chr1q23.1	1.54137
218268_at	Hs.284630	TBC1 domain family, member 15	TBC1D15	chr12q21.1	1.54115
1558199_at	Hs.203717	fibronectin 1	FN1	chr2q34	1.5411
244433_at	---	---	---	---	1.5398
236044_at	Hs.40479	phosphatidic acid phosphatase type 2 domain containing 1A	PPAPDC1A	chr10q26.12	1.53967
204656_at	Hs.521482	Src homology 2 domain containing adaptor protein B	SHB	chr9p13.2	1.53953
212981_s_at	---	family with sequence similarity 115, member A	FAM115A	chr7q35	1.53943
225736_at	Hs.591115	F-box protein 22	FBXO22	chr15q24.2	1.53888
209667_at	Hs.282975	carboxylesterase 2 (intestine, liver)	CES2	chr16q22.1	1.53883
222449_at	Hs.517155	prostate transmembrane protein, androgen induced 1	PMEPA1	chr20q13.31|20q13.31-q13.33	1.5388
226425_at	Hs.122927	CAP-GLY domain containing linker protein family, member 4	CLIP4	chr2p23.2	1.53871
219875_s_at	Hs.498317	PPPDE peptidase domain containing 1	PPPDE1	chr1q44	1.53849
1560657_at	Hs.78824	tyrosine kinase with immunoglobulin-like and EGF-like domains 1	TIE1	chr1p34-p33	1.53849
1569181_x_at	Hs.662486	---	---	---	1.53849
208889_s_at	Hs.137510	nuclear receptor co-repressor 2	NCOR2	chr12q24	1.53849
216090_x_at	---	---	---	---	1.53849
237577_at	Hs.654949	PEST proteolytic signal containing nuclear protein	PCNP	chr3q12.3	1.53849
242086_at	Hs.656927	---	---	---	1.53849
242637_at	Hs.660626	---	---	---	1.53849
243582_at	Hs.690007	---	---	---	1.53849
[truncated: 294 more rows]
