# Supplementary material for: Endothelial angiogenesis is directed by RUNX1T1-regulated VEGFA, BMP4 and TGF-β2 expression
Source: PLoS One. 2017 Jun 22;12(6):e0179758. doi: 10.1371/journal.pone.0179758 (PMC5481149; doi:10.1371/journal.pone.0179758)
Supplement: S4 Table — (XLS) [file pone.0179758.s006.xls]

## Sheet: S4 Table
Supplementary Table 4: The primers for RT-qPCR.
Human primers	Forward sequence			Reverse sequence			Tm (℃)	Product size (base pairs)
RUNX1T1	5'-GGAAGAAAGCTGAGGAAGCTGT-3'			5'-CGCTCCGTGGTGATCATGT-3'			60	112
VEGFA	5'-AAAGCGCAAGAAATCCCGTC-3'			5'-TTAACTCAAGCTGCCTCGCC-3'			60	134
ANGPT2	5'-AGATTTTGGACCAGACCAGTGAA-3'			5'-TTCCATAGCTAGCACCTTCTTTTCTA-3'			80	60
HBEGF	5'-GACTCCTTCGTCCCCAGTTG-3'			5'-GGGTTTGGTGGAGGGGAATC-3'			60	166
BMP2	5'-ACTACCAGAAACGAGTGGGAA-3'			5'-GCATCTGTTCTCGGAAAACCT-3'			60	113
BMP4	5'-GCCCTGCAGTCCTTCGCTGG-3'			5'-CTGACGTGCTGGCCCTGGTG-3'			60	106
TGFb2	5'-CAGGATAATTGCTGCCTTCGC-3'			5'-CCCCAGCACAGAAGTTAGCAT-3'			60	106
FN1	5'-GTGGAAGTGTGAGAGGCACA-3'			5'-GTCTCTTGGCAGCTGACTCC-3'			60	101
GAPDH	5'-GGAGTCCACTGGCGTCTTCA-3'			5'-TGGTTCACACCCATGACGAA-3'			60	123
Mouse primers	Forward sequence			Reverse sequence			Tm (℃)	Product size (base pairs)
mVEGFA	5'-CACAGCAGATGTGAATGCAG-3'			5'-TTTACACGTCTGCGGATCTT-3'			58	114
mANGPT2	5'-CCTCGCTGGTGAAGAGTCCA-3'			5'-TCATTGTCCGAATCCTTTGTGC-3'			60	120
mHBEGF	5'-GAAAGCAGGATCGAGTGAGC-3'			5'-CTTGCGGCTACTTGAACACA-3'			59	130
mBMP2	5'-AGATCTGTACCGCAGGCACT-3'			5'-GTTCCTCCACGGCTTCTTC-3'			59	122
mBMP4	5'-GCCCTGCAGTCCTTCGCTGG-3'			5'-CTGACGTGCTGGCCCTGGTG-3'			60	106
mTGFb2	5'-CAGGATAATTGCTGCCTTCGC-3'			5'-CCCCAGCACAGAAGTTAGCAT-3'			60	106
mFN1	5'-GACCCCCTTCATCACCAACC-3'			5'-TGTCCGCCTAAAGCCATGTT-3'			60	124
mHPRT1	5'-TCCTCCYCAGACCGCTTTT-3'			5'-CCTGGTTCATCATCGCTAATC-3'			59	90
