# Supplementary material for: Endothelial angiogenesis is directed by RUNX1T1-regulated VEGFA, BMP4 and TGF-β2 expression
Source: PLoS One. 2017 Jun 22;12(6):e0179758. doi: 10.1371/journal.pone.0179758 (PMC5481149; doi:10.1371/journal.pone.0179758)
Supplement: S5 Table — (XLS) [file pone.0179758.s007.xls]

## Sheet: S5 Table
Supplymentary Table 5: The average CT values of qPCR results
Figure	Sample	RUNX1T1	GAPDH
Fig.1C	CACs	35.0744	29.4333
Fig.1C	926-ECs	33.6109	22.3622
Fig.1C	ECFCs	29.7935	26.6696
Fig.1C	HUVECs	31.7548	25.6915
Fig. 2H	ECFC-P4	35.5498	27.5033
Fig. 2H	ECFCs-P6	39.0466	28.7714
Fig. 2K	HUVEC-P4	27.5314	24.0257
Fig. 2K	HUVEC-P6	33.1808	26.4044
S1F.Fig	HUVEC-Sca	27.5333	22.2891
S1F.Fig	HUVEC-shT1	28.6908	22.5923
Fig. 5B-926ECs	VEGFA	30.0236	27.7299
Fig. 5B-926ECs	BMP4	38.292	25.4235
Fig. 5B-926ECs	TGFB2	33.7832	25.281
Fig. 5B-926ECs	ANGPT2	31.9078	23.2663
Fig. 5B-926ECs	HBEGF	24.7503	23.2663
Fig. 5B-926ECs	FN1	26.3142	21.8864
Fig. 5B-926ECs	BMP2	35.2645	23.4127
Fig. 5B-926ECs	CXCR4	32.6654	23.4053
Fig. 5B-926ECs	BMPR2	26.3572	23.4053
Fig. 5B-VEC	VEGFA	34.2421	27.2562
Fig. 5B-VEC	BMP4	38.5563	23.79
Fig. 5B-VEC	TGFB2	41.0531	29.5557
Fig. 5B-VEC	ANGPT2	32.552	21.9746
Fig. 5B-VEC	HBEGF	25.6728	21.9746
Fig. 5B-VEC	FN1	26.1839	22.8206
Fig. 5B-VEC	BMP2	32.2279	22.4139
Fig. 5B-VEC	CXCR4	32.8744	22.5127
Fig. 5B-VEC	BMPR2	25.3501	22.5127
Figure	Sample	Runx1t1	Hpru1
Fig. 5C. Hetrozygous mice	VEGFA	25.0644	28.1035
Fig. 5C. Hetrozygous mice	BMP4	30.9793	32.1354
Fig. 5C. Hetrozygous mice	TGFB2	29.8373	32.1354
Fig. 5C. Hetrozygous mice	ANGPT2	28.438	32.2357
Fig. 5C. Hetrozygous mice	HBEGF	30.6154	28.1035
Fig. 5C. Hetrozygous mice	FN1	24.7032	29.0696
Fig. 5C. Hetrozygous mice	BMP2	32.727	28.1035
Fig. 5C. Hetrozygous mice	CXCR4	28.7103	32.2357
Fig. 5C. Hetrozygous mice	BMPR2	26.6104	32.2357
Fig. 5C.-WT mice	VEGFA	23.2858	26.8959
Fig. 5C.-WT mice	BMP4	30.1105	32.4606
Fig. 5C.-WT mice	TGFB2	28.8833	32.4606
Fig. 5C.-WT mice	ANGPT2	26.3951	31.0486
Fig. 5C.-WT mice	HBEGF	28.3312	26.8959
Fig. 5C.-WT mice	FN1	22.6216	27.9294
Fig. 5C.-WT mice	BMP2	30.3006	26.8959
Fig. 5C.-WT mice	CXCR4	27.8896	31.0486
Fig. 5C.-WT mice	BMPR2	25.3905	31.0486
